# Supplementary material for: Multiple capsid protein binding sites mediate selective packaging of the alphavirus genomic RNA
Source: Nat Commun. 2020 Sep 17;11:4693. doi: 10.1038/s41467-020-18447-z (PMC7499256; doi:10.1038/s41467-020-18447-z)
Supplement: Supplementary file 4 — Supplementary Data 1 [file 41467_2020_18447_MOESM4_ESM.xlsx]

## Sheet: High confidence Cp sites
RANK	START	END	LENGTH	SEQUENCE	Average Percentile Rank
1	5988	6016	29	ACATGGTTGACGGGTCGGATAGTTGCTTG	100
2	4563	4592	30	ACATGAGGACGGCTGTGGAGTTGCTCAATG	47.1
3	2130	2157	28	AGGAAGCGTCGGGTTTGGTGTTGGTGGG	43.4
4	3983	4004	22	TTCTTGCTGTTCTCCAACTTTG	31.5
5	11329	11350	22	AAACTCGGGGCAACTCATATTG	30.8
6	3218	3250	33	GAGGACAGAGCTTACTCTCCAGTGGTGGCCTTG	24.7
7	5794	5813	20	ATTGTACACGGGAGCGGACG	24.2
8	601	623	23	AACGGCGTATTGGATTGGGTTTG	23.3
9	10348	10387	40	TTCATATTCGGGCCGCTGTCATCGGCCTGGACCCCGTTCG	22.9
10	5406	5424	19	CCCCAAGGACTGCGTTTAG	22.9
11	1328	1348	21	TCACTTACTTGCTGCTGCTTG	19
12	4706	4727	22	AAATTCAACCAGGCTGCTATTG	18.8
13	2207	2230	24	ATCAGGCCGTCGGCACCATATAAG	18.7
14	3270	3310	41	ACTATGGAGTTGACCTGGACAGTGGCCTGTTTTCTGCCCCG	17.4
15	7204	7232	29	CAAGTGGTTCCGGACAGGCTTGGGGGCCG	17.3
16	10778	10821	44	CTACCTGTACGCACTCCTCGGATTTCGGCGGCGTCTTGACACTG	16.9
17	8650	8670	21	AATGCCGTCCGGTCATCTTTG	14.3
18	995	1028	34	TACGCCGTGACGTATCACGCGGAGGGATTCCTAG	14.1
19	1653	1673	21	TCGTCGACGTCGACGTTGAAG	13.4
20	6879	6918	40	CAAGCAGGGTACTGGAGCAGAGACTCACTGACTCCGCCTG	12.9
21	2892	2926	35	AAAATCCCTTGTATGCCCCTGCGTCGGAGCACGTG	12.8
22	5104	5144	41	AGGGTTTGACTTGGACTGGACCACCGACTCGTCTTCCACTG	12
23	2997	3016	20	TCCTATCAAACATTCCACAG	11.9
24	10835	10868	34	ACAAGAACGGGGACTGCTCTGTACACTCGCACTC	11.1
25	1238	1256	19	CTTCCGATTGTGGCCGTCG	10.3
26	1418	1447	30	CCTTCAGAGTTTAACTCGTTCGTCATCCCG	10.2
27	1265	1289	25	AAGTGGGCGAGGGAATACAAGGCAG	10.1
28	3128	3174	47	TGTTGGGCGAAAAGCCTGGTGCCTGTCCTGGACACTGCCGGAATCAG	10.1
29	936	952	17	AAGGGTACGTAGTTAAG	10
30	4296	4321	26	CTGTAGCGCCTAATTTCTCTGCCACG	10
31	146	170	25	AAGGCATTTCCGTCGTTCGAGGTGG	9.9
32	3071	3104	34	AAGGTGATTGAAGGACCGGCTGCGCCTGTGGACG	9.5
33	4954	4972	19	CTCATCTTTTCCCCTCCCG	9.5
34	5225	5243	19	ACGGCTGACGTACACCCTG	9
35	7769	7789	21	AAAATGACTGTATCTTCGAAG	7.8
36	3939	3969	31	CAAGAGTGTTGCGCCCGGATTGTGTCACCAG	7.3
37	6096	6115	20	CCGTCCCGTCACCCTTTCAG	7.3
38	6579	6602	24	ATATGTCGGCCGAAGACTTTGACG	7.3
39	9638	9675	38	CAGTTCCGTGGACGCTGGGGATACTCTGCTGCGCCCCG	7.3
40	4143	4194	52	CGGCTGTGGTTAACGCAGCTAACGCCCGTGGAACTGTAGGGGATGGCGTATG	7.1
41	707	739	33	GCCAGGAACATAGGACTGTGTGCAGCATCCTTG	7
42	1547	1600	54	TCGTCAGCCAGGGATGCTGAACAAGAGGAGAAGGAGAGGTTGGAGGCCGAGCTG	6.9
43	10420	10452	33	TTCAATCAGGACTTCCCGCCGTACGGATCTGGG	6.9
44	3030	3053	24	CCACATTGGAAGAATGGCAAGAAG	6.8
45	5435	5456	22	CCTTTGACGTTCGGCGACTTTG	6.2
46	6729	6752	24	ATCAGTACCTGCTGGACTTGATCG	6.2
47	9126	9145	20	GCAGTTCAACTCACCTTTCG	6
48	9521	9555	35	TATCCGCGGTCGTCGGGATGAGCTTACTGGCGTTG	6
49	1302	1320	19	AAAAACCTCTGGGTGTCCG	5.8
50	8690	8712	23	ACTGTTTCGTCCATGGCACAATG	5.8
51	501	521	21	ACGTCACGTGTCGTACGGCAG	5.7
52	7441	7463	23	CAAACGTTTTACGGCCGCCGGTG	5.6
53	6178	6205	28	AGAACTACCCACCATGGACTCGGCAGTG	5.4
54	8156	8174	19	CACTGTCGGTGGTCACCTG	5.4
55	7874	7893	20	ACAACGCGGACCTGGCAAAG	5.3
56	751	774	24	ACTCGGCAAACTGTCCATTCTCCG	5
57	1547	1600	54	TCGTCAGCCAGGGATGCTGAACAAGAGGAGAAGGAGAGGTTGGAGGCCGAGCTG	5
58	6471	6493	23	TAATTCAAGCAGCGGAGCCATTG	5
