# Supplementary material for: Multiple capsid protein binding sites mediate selective packaging of the alphavirus genomic RNA
Source: Nat Commun. 2020 Sep 17;11:4693. doi: 10.1038/s41467-020-18447-z (PMC7499256; doi:10.1038/s41467-020-18447-z)
Supplement: Supplementary file 5 — Supplementary Data 2 [file 41467_2020_18447_MOESM5_ESM.xlsx]

## Sheet: Summary Statistics
Library	FASTQ Sequences	Short Reads (<17 nt)	% of FASTQ	Illumina Adapter Contaminants	% of FASTQ	Adapter Dimer*	% of FASTQ	Aligned Cell Reads**	% of FASTQ	Aligned SFV Reads	% of FASTQ	SFV Reads with TtoC	% of FASTQ	Total %
Total Cell A	1384633	10572	0.763524	265960	19.208	500272	36.1303	486710	35.1508	121119	8.74737	105920	7.64968	100
Total Cell B	3213621	54664	1.70101	1185037	36.8754	1342546	41.7767	346537	10.7834	284837	8.86343	233188	7.25624	100
Cellular NC A	2782953	23384	0.840259	52290	1.87894	1708916	61.4066	772484	27.7577	225879	8.11652	193944	6.969	100
Cellular NC B	4127394	153684	3.72351	1385860	33.5771	2131952	51.6537	257374	6.23575	198524	4.80991	153949	3.72993	100
Viral NC A	2842899	15619	0.549404	262760	9.24268	891643	31.3639	154188	5.42362	1518689	53.4204	1343610	47.262	100
Viral NC B	5213749	214817	4.1202	2222535	42.6283	1500436	28.7784	200445	3.84455	1075516	20.6285	924700	17.7358	100
* Please refer to Hafner et al. 2010 regarding adapter dimer (linker-linker) contamination.
** 4SU-labeling bias led to background-levels of TtoC mutations present in Cell reads. Clusters could not be created due to their scarcity.

## Sheet: Reads
Genome Position	Reads Total Cell A	Reads Total Cell B	Total Cell Normalized A	Total Cell Normalized B	Average Total Cell	Final Total Cell Average Normalized	Reads cellNC A	Reads cellNC B	cellNC Normalized A	cellNC Normalized B	Average cellNC	Final cellNC Average Normalized	Reads viralNC A	ReadsviralNC B	viralNC Normalized A	viralNC Normalized B	Average viralNC	Final viralNC Average Normalized
1	0	0	0	0	0	0	0	0	0	0	0	0	2	0	0.00142302	0	0.000711511	0.000711511
2	0	0	0	0	0	0	0	0	0	0	0	0	2	1	0.00142302	0.00113345	0.00127824	0.00127824
3	0	0	0	0	0	0	0	0	0	0	0	0	2	1	0.00142302	0.00113345	0.00127824	0.00127824
4	0	0	0	0	0	0	0	0	0	0	0	0	142	18	0.101035	0.0204021	0.0607183	0.0607183
5	0	0	0	0	0	0	0	3	0	0.0512383	0.0256191	0.0256191	291	22	0.20705	0.024936	0.115993	0.115993
6	0	0	0	0	0	0	0	3	0	0.0512383	0.0256191	0.0256191	291	22	0.20705	0.024936	0.115993	0.115993
7	0	0	0	0	0	0	0	3	0	0.0512383	0.0256191	0.0256191	291	22	0.20705	0.024936	0.115993	0.115993
8	0	0	0	0	0	0	0	3	0	0.0512383	0.0256191	0.0256191	291	22	0.20705	0.024936	0.115993	0.115993
9	0	0	0	0	0	0	0	3	0	0.0512383	0.0256191	0.0256191	291	22	0.20705	0.024936	0.115993	0.115993
10	0	0	0	0	0	0	0	5	0	0.0853971	0.0426985	0.0426985	291	23	0.20705	0.0260694	0.11656	0.11656
11	0	0	0	0	0	0	0	5	0	0.0853971	0.0426985	0.0426985	291	22	0.20705	0.024936	0.115993	0.115993
12	0	0	0	0	0	0	0	5	0	0.0853971	0.0426985	0.0426985	291	23	0.20705	0.0260694	0.11656	0.11656
13	0	0	0	0	0	0	0	4	0	0.0683177	0.0341588	0.0341588	291	22	0.20705	0.024936	0.115993	0.115993
14	0	0	0	0	0	0	0	2	0	0.0341588	0.0170794	0.0170794	291	20	0.20705	0.0226691	0.114859	0.114859
15	0	26	0	0.194859	0.0974294	0.0974294	1	74	0.00985902	1.26388	0.636868	0.636868	291	36	0.20705	0.0408043	0.123927	0.123927
16	0	26	0	0.194859	0.0974294	0.0974294	1	83	0.00985902	1.41759	0.713725	0.713725	291	47	0.20705	0.0532723	0.130161	0.130161
17	0	40	0	0.299783	0.149891	0.149891	221	93	2.17884	1.58839	1.88361	1.88361	289	47	0.205627	0.0532723	0.129449	0.129449
18	0	40	0	0.299783	0.149891	0.149891	221	91	2.17884	1.55423	1.86653	1.86653	289	47	0.205627	0.0532723	0.129449	0.129449
19	0	40	0	0.299783	0.149891	0.149891	221	91	2.17884	1.55423	1.86653	1.86653	289	45	0.205627	0.0510054	0.128316	0.128316
20	0	40	0	0.299783	0.149891	0.149891	221	91	2.17884	1.55423	1.86653	1.86653	289	45	0.205627	0.0510054	0.128316	0.128316
21	0	40	0	0.299783	0.149891	0.149891	221	91	2.17884	1.55423	1.86653	1.86653	289	44	0.205627	0.0498719	0.127749	0.127749
22	0	40	0	0.299783	0.149891	0.149891	221	91	2.17884	1.55423	1.86653	1.86653	289	44	0.205627	0.0498719	0.127749	0.127749
23	0	40	0	0.299783	0.149891	0.149891	221	91	2.17884	1.55423	1.86653	1.86653	289	44	0.205627	0.0498719	0.127749	0.127749
24	0	40	0	0.299783	0.149891	0.149891	221	91	2.17884	1.55423	1.86653	1.86653	0	28	0	0.0317367	0.0158683	0.0158683
25	0	40	0	0.299783	0.149891	0.149891	221	91	2.17884	1.55423	1.86653	1.86653	0	28	0	0.0317367	0.0158683	0.0158683
26	0	40	0	0.299783	0.149891	0.149891	221	91	2.17884	1.55423	1.86653	1.86653	0	28	0	0.0317367	0.0158683	0.0158683
27	0	40	0	0.299783	0.149891	0.149891	221	91	2.17884	1.55423	1.86653	1.86653	0	28	0	0.0317367	0.0158683	0.0158683
28	0	40	0	0.299783	0.149891	0.149891	221	91	2.17884	1.55423	1.86653	1.86653	0	28	0	0.0317367	0.0158683	0.0158683
29	0	40	0	0.299783	0.149891	0.149891	221	91	2.17884	1.55423	1.86653	1.86653	0	28	0	0.0317367	0.0158683	0.0158683
30	0	40	0	0.299783	0.149891	0.149891	221	91	2.17884	1.55423	1.86653	1.86653	0	28	0	0.0317367	0.0158683	0.0158683
31	0	40	0	0.299783	0.149891	0.149891	221	91	2.17884	1.55423	1.86653	1.86653	0	28	0	0.0317367	0.0158683	0.0158683
32	0	40	0	0.299783	0.149891	0.149891	221	91	2.17884	1.55423	1.86653	1.86653	0	28	0	0.0317367	0.0158683	0.0158683
33	0	40	0	0.299783	0.149891	0.149891	221	91	2.17884	1.55423	1.86653	1.86653	0	28	0	0.0317367	0.0158683	0.0158683
34	0	0	0	0	0	0	147	15	1.44928	0.256191	0.852733	0.852733	0	9	0	0.0102011	0.00510054	0.00510054
35	0	0	0	0	0	0	147	15	1.44928	0.256191	0.852733	0.852733	0	9	0	0.0102011	0.00510054	0.00510054
36	0	0	0	0	0	0	147	15	1.44928	0.256191	0.852733	0.852733	0	9	0	0.0102011	0.00510054	0.00510054
37	0	0	0	0	0	0	147	15	1.44928	0.256191	0.852733	0.852733	0	9	0	0.0102011	0.00510054	0.00510054
38	0	0	0	0	0	0	147	15	1.44928	0.256191	0.852733	0.852733	0	9	0	0.0102011	0.00510054	0.00510054
39	0	0	0	0	0	0	147	15	1.44928	0.256191	0.852733	0.852733	0	9	0	0.0102011	0.00510054	0.00510054
40	1	191	0.00707514	1.43146	0.719269	0.719269	369	347	3.63798	5.92656	4.78227	4.78227	298	464	0.21203	0.525922	0.368976	0.368976
41	1	191	0.00707514	1.43146	0.719269	0.719269	369	347	3.63798	5.92656	4.78227	4.78227	298	464	0.21203	0.525922	0.368976	0.368976
42	1	191	0.00707514	1.43146	0.719269	0.719269	369	355	3.63798	6.06319	4.85059	4.85059	298	464	0.21203	0.525922	0.368976	0.368976
43	1	202	0.00707514	1.5139	0.760489	0.760489	369	355	3.63798	6.06319	4.85059	4.85059	298	464	0.21203	0.525922	0.368976	0.368976
44	1	202	0.00707514	1.5139	0.760489	0.760489	369	355	3.63798	6.06319	4.85059	4.85059	298	464	0.21203	0.525922	0.368976	0.368976
45	1	202	0.00707514	1.5139	0.760489	0.760489	369	355	3.63798	6.06319	4.85059	4.85059	298	464	0.21203	0.525922	0.368976	0.368976
46	1	205	0.00707514	1.53639	0.771731	0.771731	479	355	4.72247	6.06319	5.39283	5.39283	298	536	0.21203	0.607531	0.40978	0.40978
47	1	242	0.00707514	1.81369	0.91038	0.91038	479	355	4.72247	6.06319	5.39283	5.39283	298	536	0.21203	0.607531	0.40978	0.40978
48	1	242	0.00707514	1.81369	0.91038	0.91038	479	355	4.72247	6.06319	5.39283	5.39283	298	536	0.21203	0.607531	0.40978	0.40978
49	1	242	0.00707514	1.81369	0.91038	0.91038	479	355	4.72247	6.06319	5.39283	5.39283	298	536	0.21203	0.607531	0.40978	0.40978
50	1	242	0.00707514	1.81369	0.91038	0.91038	479	355	4.72247	6.06319	5.39283	5.39283	298	536	0.21203	0.607531	0.40978	0.40978
51	1	242	0.00707514	1.81369	0.91038	0.91038	479	355	4.72247	6.06319	5.39283	5.39283	298	536	0.21203	0.607531	0.40978	0.40978
52	1	242	0.00707514	1.81369	0.91038	0.91038	332	354	3.27319	6.04611	4.65965	4.65965	298	593	0.21203	0.672137	0.442084	0.442084
53	1	242	0.00707514	1.81369	0.91038	0.91038	332	354	3.27319	6.04611	4.65965	4.65965	298	593	0.21203	0.672137	0.442084	0.442084
54	1	242	0.00707514	1.81369	0.91038	0.91038	332	354	3.27319	6.04611	4.65965	4.65965	298	593	0.21203	0.672137	0.442084	0.442084
55	1	242	0.00707514	1.81369	0.91038	0.91038	332	354	3.27319	6.04611	4.65965	4.65965	298	593	0.21203	0.672137	0.442084	0.442084
56	1	242	0.00707514	1.81369	0.91038	0.91038	332	354	3.27319	6.04611	4.65965	4.65965	298	593	0.21203	0.672137	0.442084	0.442084
57	1	242	0.00707514	1.81369	0.91038	0.91038	332	354	3.27319	6.04611	4.65965	4.65965	298	593	0.21203	0.672137	0.442084	0.442084
58	1	242	0.00707514	1.81369	0.91038	0.91038	332	355	3.27319	6.06319	4.66819	4.66819	298	593	0.21203	0.672137	0.442084	0.442084
59	1	242	0.00707514	1.81369	0.91038	0.91038	332	355	3.27319	6.06319	4.66819	4.66819	298	593	0.21203	0.672137	0.442084	0.442084
60	1	242	0.00707514	1.81369	0.91038	0.91038	332	355	3.27319	6.06319	4.66819	4.66819	202	570	0.143725	0.646068	0.394897	0.394897
61	0	37	0	0.277299	0.138649	0.138649	110	11	1.08449	0.187874	0.636183	0.636183	0	139	0	0.15755	0.078775	0.078775
62	0	37	0	0.277299	0.138649	0.138649	110	11	1.08449	0.187874	0.636183	0.636183	0	139	0	0.15755	0.078775	0.078775
63	0	37	0	0.277299	0.138649	0.138649	110	11	1.08449	0.187874	0.636183	0.636183	0	139	0	0.15755	0.078775	0.078775
64	0	37	0	0.277299	0.138649	0.138649	110	11	1.08449	0.187874	0.636183	0.636183	0	139	0	0.15755	0.078775	0.078775
65	0	37	0	0.277299	0.138649	0.138649	110	11	1.08449	0.187874	0.636183	0.636183	0	139	0	0.15755	0.078775	0.078775
66	0	37	0	0.277299	0.138649	0.138649	110	11	1.08449	0.187874	0.636183	0.636183	0	119	0	0.134881	0.0674404	0.0674404
67	0	37	0	0.277299	0.138649	0.138649	110	10	1.08449	0.170794	0.627643	0.627643	0	120	0	0.136014	0.0680072	0.0680072
68	0	37	0	0.277299	0.138649	0.138649	0	10	0	0.170794	0.0853971	0.0853971	0	120	0	0.136014	0.0680072	0.0680072
69	0	37	0	0.277299	0.138649	0.138649	0	10	0	0.170794	0.0853971	0.0853971	0	120	0	0.136014	0.0680072	0.0680072
70	0	0	0	0	0	0	6	12	0.0591541	0.204953	0.132054	0.132054	0	81	0	0.0918097	0.0459048	0.0459048
71	0	0	0	0	0	0	6	12	0.0591541	0.204953	0.132054	0.132054	0	81	0	0.0918097	0.0459048	0.0459048
72	1	16	0.00707514	0.119913	0.0634941	0.0634941	34	106	0.335207	1.81042	1.07281	1.07281	294	71	0.209184	0.0804751	0.14483	0.14483
73	1	16	0.00707514	0.119913	0.0634941	0.0634941	34	107	0.335207	1.8275	1.08135	1.08135	313	71	0.222703	0.0804751	0.151589	0.151589
74	1	16	0.00707514	0.119913	0.0634941	0.0634941	34	109	0.335207	1.86166	1.09843	1.09843	313	71	0.222703	0.0804751	0.151589	0.151589
75	1	16	0.00707514	0.119913	0.0634941	0.0634941	34	109	0.335207	1.86166	1.09843	1.09843	313	69	0.222703	0.0782082	0.150456	0.150456
76	1	16	0.00707514	0.119913	0.0634941	0.0634941	34	109	0.335207	1.86166	1.09843	1.09843	313	68	0.222703	0.0770748	0.149889	0.149889
77	1	16	0.00707514	0.119913	0.0634941	0.0634941	34	109	0.335207	1.86166	1.09843	1.09843	313	68	0.222703	0.0770748	0.149889	0.149889
78	1	16	0.00707514	0.119913	0.0634941	0.0634941	34	109	0.335207	1.86166	1.09843	1.09843	313	68	0.222703	0.0770748	0.149889	0.149889
79	1	16	0.00707514	0.119913	0.0634941	0.0634941	34	109	0.335207	1.86166	1.09843	1.09843	313	68	0.222703	0.0770748	0.149889	0.149889
80	1	16	0.00707514	0.119913	0.0634941	0.0634941	34	109	0.335207	1.86166	1.09843	1.09843	313	68	0.222703	0.0770748	0.149889	0.149889
81	1	16	0.00707514	0.119913	0.0634941	0.0634941	34	109	0.335207	1.86166	1.09843	1.09843	313	68	0.222703	0.0770748	0.149889	0.149889
82	1	16	0.00707514	0.119913	0.0634941	0.0634941	34	109	0.335207	1.86166	1.09843	1.09843	313	68	0.222703	0.0770748	0.149889	0.149889
83	1	16	0.00707514	0.119913	0.0634941	0.0634941	34	109	0.335207	1.86166	1.09843	1.09843	313	68	0.222703	0.0770748	0.149889	0.149889
84	1	16	0.00707514	0.119913	0.0634941	0.0634941	34	109	0.335207	1.86166	1.09843	1.09843	313	69	0.222703	0.0782082	0.150456	0.150456
85	1	16	0.00707514	0.119913	0.0634941	0.0634941	34	108	0.335207	1.84458	1.08989	1.08989	313	69	0.222703	0.0782082	0.150456	0.150456
86	1	86	0.00707514	0.644533	0.325804	0.325804	125	100	1.23238	1.70794	1.47016	1.47016	313	67	0.222703	0.0759413	0.149322	0.149322
87	1	86	0.00707514	0.644533	0.325804	0.325804	125	100	1.23238	1.70794	1.47016	1.47016	313	67	0.222703	0.0759413	0.149322	0.149322
88	1	86	0.00707514	0.644533	0.325804	0.325804	125	100	1.23238	1.70794	1.47016	1.47016	313	67	0.222703	0.0759413	0.149322	0.149322
89	1	86	0.00707514	0.644533	0.325804	0.325804	125	100	1.23238	1.70794	1.47016	1.47016	313	71	0.222703	0.0804751	0.151589	0.151589
90	1	86	0.00707514	0.644533	0.325804	0.325804	130	104	1.28167	1.77626	1.52897	1.52897	218	113	0.155109	0.12808	0.141595	0.141595
91	1	86	0.00707514	0.644533	0.325804	0.325804	130	104	1.28167	1.77626	1.52897	1.52897	218	113	0.155109	0.12808	0.141595	0.141595
92	1	86	0.00707514	0.644533	0.325804	0.325804	130	104	1.28167	1.77626	1.52897	1.52897	218	113	0.155109	0.12808	0.141595	0.141595
93	2	100	0.0141503	0.749457	0.381803	0.381803	109	12	1.07463	0.204953	0.639793	0.639793	24	47	0.0170763	0.0532723	0.0351743	0.0351743
94	2	100	0.0141503	0.749457	0.381803	0.381803	109	12	1.07463	0.204953	0.639793	0.639793	24	47	0.0170763	0.0532723	0.0351743	0.0351743
95	2	100	0.0141503	0.749457	0.381803	0.381803	109	12	1.07463	0.204953	0.639793	0.639793	24	47	0.0170763	0.0532723	0.0351743	0.0351743
96	2	100	0.0141503	0.749457	0.381803	0.381803	109	12	1.07463	0.204953	0.639793	0.639793	24	47	0.0170763	0.0532723	0.0351743	0.0351743
97	2	100	0.0141503	0.749457	0.381803	0.381803	109	12	1.07463	0.204953	0.639793	0.639793	24	47	0.0170763	0.0532723	0.0351743	0.0351743
98	2	100	0.0141503	0.749457	0.381803	0.381803	109	12	1.07463	0.204953	0.639793	0.639793	24	47	0.0170763	0.0532723	0.0351743	0.0351743
99	1	84	0.00707514	0.629544	0.318309	0.318309	103	9	1.01548	0.153715	0.584597	0.584597	126	160	0.0896504	0.181352	0.135501	0.135501
100	1	84	0.00707514	0.629544	0.318309	0.318309	103	9	1.01548	0.153715	0.584597	0.584597	126	160	0.0896504	0.181352	0.135501	0.135501
101	1	130	0.00707514	0.974294	0.490684	0.490684	104	49	1.02534	0.836892	0.931115	0.931115	709	375	0.504461	0.425045	0.464753	0.464753
102	1	130	0.00707514	0.974294	0.490684	0.490684	292	49	2.87883	0.836892	1.85786	1.85786	709	388	0.504461	0.43978	0.47212	0.47212
103	1	130	0.00707514	0.974294	0.490684	0.490684	292	49	2.87883	0.836892	1.85786	1.85786	709	389	0.504461	0.440913	0.472687	0.472687
104	1	130	0.00707514	0.974294	0.490684	0.490684	292	49	2.87883	0.836892	1.85786	1.85786	709	389	0.504461	0.440913	0.472687	0.472687
105	19	133	0.134428	0.996777	0.565602	0.565602	286	46	2.81968	0.785653	1.80267	1.80267	708	392	0.50375	0.444313	0.474032	0.474032
106	19	133	0.134428	0.996777	0.565602	0.565602	286	60	2.81968	1.02477	1.92222	1.92222	708	393	0.50375	0.445447	0.474598	0.474598
107	19	133	0.134428	0.996777	0.565602	0.565602	286	60	2.81968	1.02477	1.92222	1.92222	708	393	0.50375	0.445447	0.474598	0.474598
108	19	64	0.134428	0.479652	0.30704	0.30704	189	60	1.86335	1.02477	1.44406	1.44406	708	373	0.50375	0.422778	0.463264	0.463264
109	19	64	0.134428	0.479652	0.30704	0.30704	189	60	1.86335	1.02477	1.44406	1.44406	708	373	0.50375	0.422778	0.463264	0.463264
110	19	64	0.134428	0.479652	0.30704	0.30704	189	60	1.86335	1.02477	1.44406	1.44406	708	370	0.50375	0.419378	0.461564	0.461564
111	19	64	0.134428	0.479652	0.30704	0.30704	189	60	1.86335	1.02477	1.44406	1.44406	708	370	0.50375	0.419378	0.461564	0.461564
112	19	64	0.134428	0.479652	0.30704	0.30704	189	60	1.86335	1.02477	1.44406	1.44406	708	370	0.50375	0.419378	0.461564	0.461564
113	19	63	0.134428	0.472158	0.303293	0.303293	189	60	1.86335	1.02477	1.44406	1.44406	708	368	0.50375	0.417111	0.46043	0.46043
114	19	60	0.134428	0.449674	0.292051	0.292051	189	57	1.86335	0.973527	1.41844	1.41844	708	365	0.50375	0.41371	0.45873	0.45873
115	19	60	0.134428	0.449674	0.292051	0.292051	189	57	1.86335	0.973527	1.41844	1.41844	708	365	0.50375	0.41371	0.45873	0.45873
116	19	60	0.134428	0.449674	0.292051	0.292051	189	57	1.86335	0.973527	1.41844	1.41844	708	365	0.50375	0.41371	0.45873	0.45873
117	19	60	0.134428	0.449674	0.292051	0.292051	189	57	1.86335	0.973527	1.41844	1.41844	708	365	0.50375	0.41371	0.45873	0.45873
118	19	60	0.134428	0.449674	0.292051	0.292051	189	57	1.86335	0.973527	1.41844	1.41844	708	365	0.50375	0.41371	0.45873	0.45873
119	19	60	0.134428	0.449674	0.292051	0.292051	189	57	1.86335	0.973527	1.41844	1.41844	644	352	0.458213	0.398975	0.428594	0.428594
120	0	1	0	0.00749457	0.00374728	0.00374728	0	14	0	0.239112	0.119556	0.119556	0	14	0	0.0158683	0.00793417	0.00793417
121	0	1	0	0.00749457	0.00374728	0.00374728	0	14	0	0.239112	0.119556	0.119556	0	14	0	0.0158683	0.00793417	0.00793417
122	0	1	0	0.00749457	0.00374728	0.00374728	0	14	0	0.239112	0.119556	0.119556	0	14	0	0.0158683	0.00793417	0.00793417
123	0	1	0	0.00749457	0.00374728	0.00374728	0	14	0	0.239112	0.119556	0.119556	0	14	0	0.0158683	0.00793417	0.00793417
124	0	0	0	0	0	0	0	0	0	0	0	0	0	0	0	0	0	0
125	0	0	0	0	0	0	0	0	0	0	0	0	0	0	0	0	0	0
126	0	0	0	0	0	0	0	0	0	0	0	0	0	0	0	0	0	0
127	0	0	0	0	0	0	0	0	0	0	0	0	0	0	0	0	0	0
128	0	0	0	0	0	0	0	0	0	0	0	0	0	1	0	0.00113345	0.000566726	0.000566726
129	0	0	0	0	0	0	0	0	0	0	0	0	0	1	0	0.00113345	0.000566726	0.000566726
130	0	0	0	0	0	0	0	0	0	0	0	0	0	1	0	0.00113345	0.000566726	0.000566726
131	0	0	0	0	0	0	0	0	0	0	0	0	0	9	0	0.0102011	0.00510054	0.00510054
132	0	0	0	0	0	0	0	0	0	0	0	0	0	9	0	0.0102011	0.00510054	0.00510054
133	0	2	0	0.0149891	0.00749457	0.00749457	0	0	0	0	0	0	0	9	0	0.0102011	0.00510054	0.00510054
134	0	2	0	0.0149891	0.00749457	0.00749457	0	0	0	0	0	0	0	9	0	0.0102011	0.00510054	0.00510054
135	0	2	0	0.0149891	0.00749457	0.00749457	0	0	0	0	0	0	0	9	0	0.0102011	0.00510054	0.00510054
136	0	2	0	0.0149891	0.00749457	0.00749457	0	0	0	0	0	0	0	9	0	0.0102011	0.00510054	0.00510054
137	0	2	0	0.0149891	0.00749457	0.00749457	0	0	0	0	0	0	1	33	0.000711511	0.0374039	0.0190577	0.0190577
138	0	2	0	0.0149891	0.00749457	0.00749457	0	0	0	0	0	0	1	33	0.000711511	0.0374039	0.0190577	0.0190577
139	0	2	0	0.0149891	0.00749457	0.00749457	0	1	0	0.0170794	0.00853971	0.00853971	1	33	0.000711511	0.0374039	0.0190577	0.0190577
140	0	2	0	0.0149891	0.00749457	0.00749457	0	1	0	0.0170794	0.00853971	0.00853971	1	33	0.000711511	0.0374039	0.0190577	0.0190577
141	1	2	0.00707514	0.0149891	0.0110321	0.0110321	0	1	0	0.0170794	0.00853971	0.00853971	119	33	0.0846698	0.0374039	0.0610369	0.0610369
142	1	2	0.00707514	0.0149891	0.0110321	0.0110321	0	1	0	0.0170794	0.00853971	0.00853971	119	39	0.0846698	0.0442047	0.0644372	0.0644372
143	1	5	0.00707514	0.0374728	0.022274	0.022274	0	1	0	0.0170794	0.00853971	0.00853971	309	46	0.219857	0.0521388	0.135998	0.135998
144	1	5	0.00707514	0.0374728	0.022274	0.022274	0	1	0	0.0170794	0.00853971	0.00853971	309	50	0.219857	0.0566726	0.138265	0.138265
145	1	5	0.00707514	0.0374728	0.022274	0.022274	0	1	0	0.0170794	0.00853971	0.00853971	309	78	0.219857	0.0884093	0.154133	0.154133
146	665	838	4.70497	6.28045	5.49271	5.49271	1830	1224	18.042	20.9052	19.4736	19.4736	24675	6444	17.5565	7.30397	12.4302	12.4302
147	665	855	4.70497	6.40785	5.55641	5.55641	1830	1256	18.042	21.4518	19.7469	19.7469	24738	6527	17.6014	7.39805	12.4997	12.4997
148	665	855	4.70497	6.40785	5.55641	5.55641	1830	1256	18.042	21.4518	19.7469	19.7469	24738	6552	17.6014	7.42638	12.5139	12.5139
149	665	977	4.70497	7.32219	6.01358	6.01358	1830	1309	18.042	22.357	20.1995	20.1995	24873	6842	17.6974	7.75508	12.7262	12.7262
150	888	1595	6.28272	11.9538	9.11828	9.11828	1832	1501	18.0617	25.6362	21.849	21.849	27454	9047	19.5338	10.2543	14.8941	14.8941
151	888	1632	6.28272	12.2311	9.25693	9.25693	1832	1535	18.0617	26.2169	22.1393	22.1393	27508	9120	19.5722	10.3371	14.9547	14.9547
152	888	1801	6.28272	13.4977	9.89022	9.89022	1832	1561	18.0617	26.661	22.3613	22.3613	28065	9240	19.9686	10.4731	15.2208	15.2208
153	888	1802	6.28272	13.5052	9.89397	9.89397	1832	1582	18.0617	27.0196	22.5407	22.5407	28162	9281	20.0376	10.5196	15.2786	15.2786
154	888	1802	6.28272	13.5052	9.89397	9.89397	1832	1592	18.0617	27.1904	22.6261	22.6261	28162	9280	20.0376	10.5184	15.278	15.278
155	888	1808	6.28272	13.5502	9.91645	9.91645	1832	1595	18.0617	27.2417	22.6517	22.6517	28162	9288	20.0376	10.5275	15.2825	15.2825
156	888	1808	6.28272	13.5502	9.91645	9.91645	1832	1595	18.0617	27.2417	22.6517	22.6517	28162	9293	20.0376	10.5332	15.2854	15.2854
157	888	1809	6.28272	13.5577	9.9202	9.9202	1832	1595	18.0617	27.2417	22.6517	22.6517	28162	9294	20.0376	10.5343	15.2859	15.2859
158	888	1809	6.28272	13.5577	9.9202	9.9202	1832	1595	18.0617	27.2417	22.6517	22.6517	28162	9297	20.0376	10.5377	15.2876	15.2876
159	888	1809	6.28272	13.5577	9.9202	9.9202	1832	1595	18.0617	27.2417	22.6517	22.6517	28162	9322	20.0376	10.566	15.3018	15.3018
160	888	1809	6.28272	13.5577	9.9202	9.9202	1832	1595	18.0617	27.2417	22.6517	22.6517	28162	9322	20.0376	10.566	15.3018	15.3018
161	887	1809	6.27565	13.5577	9.91666	9.91666	1832	1593	18.0617	27.2075	22.6346	22.6346	28031	9275	19.9444	10.5128	15.2286	15.2286
162	887	1809	6.27565	13.5577	9.91666	9.91666	1832	1592	18.0617	27.1904	22.6261	22.6261	28031	9275	19.9444	10.5128	15.2286	15.2286
163	887	1809	6.27565	13.5577	9.91666	9.91666	1832	1591	18.0617	27.1734	22.6175	22.6175	28031	9276	19.9444	10.5139	15.2291	15.2291
164	830	1762	5.87236	13.2054	9.5389	9.5389	1831	1564	18.0519	26.7122	22.382	22.382	27301	9161	19.425	10.3836	14.9043	14.9043
165	224	1316	1.58483	9.86285	5.72384	5.72384	33	507	0.325348	8.65927	4.49231	4.49231	3804	3695	2.70659	4.18811	3.44735	3.44735
166	224	1314	1.58483	9.84786	5.71635	5.71635	33	507	0.325348	8.65927	4.49231	4.49231	3804	3695	2.70659	4.18811	3.44735	3.44735
167	224	1300	1.58483	9.74294	5.66388	5.66388	32	488	0.315489	8.33476	4.32512	4.32512	3565	3610	2.53654	4.09176	3.31415	3.31415
168	223	1300	1.57776	9.74294	5.66035	5.66035	32	488	0.315489	8.33476	4.32512	4.32512	3445	3600	2.45115	4.08043	3.26579	3.26579
169	223	1300	1.57776	9.74294	5.66035	5.66035	32	488	0.315489	8.33476	4.32512	4.32512	3445	3600	2.45115	4.08043	3.26579	3.26579
170	223	1236	1.57776	9.26328	5.42052	5.42052	13	360	0.128167	6.14859	3.13838	3.13838	3086	3364	2.19572	3.81293	3.00433	3.00433
171	2	837	0.0141503	6.27295	3.14355	3.14355	13	262	0.128167	4.47481	2.30149	2.30149	1792	2402	1.27503	2.72255	1.99879	1.99879
172	1	753	0.00707514	5.64341	2.82524	2.82524	7	253	0.0690131	4.32109	2.19505	2.19505	1619	2285	1.15194	2.58994	1.87094	1.87094
173	0	5	0	0.0374728	0.0187364	0.0187364	1	1	0.00985902	0.0170794	0.0134692	0.0134692	20	47	0.0142302	0.0532723	0.0337512	0.0337512
174	0	4	0	0.0299783	0.0149891	0.0149891	0	1	0	0.0170794	0.00853971	0.00853971	20	46	0.0142302	0.0521388	0.0331845	0.0331845
175	0	4	0	0.0299783	0.0149891	0.0149891	0	2	0	0.0341588	0.0170794	0.0170794	20	46	0.0142302	0.0521388	0.0331845	0.0331845
176	0	4	0	0.0299783	0.0149891	0.0149891	0	2	0	0.0341588	0.0170794	0.0170794	20	46	0.0142302	0.0521388	0.0331845	0.0331845
177	0	4	0	0.0299783	0.0149891	0.0149891	0	2	0	0.0341588	0.0170794	0.0170794	20	46	0.0142302	0.0521388	0.0331845	0.0331845
178	0	4	0	0.0299783	0.0149891	0.0149891	0	2	0	0.0341588	0.0170794	0.0170794	20	46	0.0142302	0.0521388	0.0331845	0.0331845
179	0	60	0	0.449674	0.224837	0.224837	0	28	0	0.478224	0.239112	0.239112	17	64	0.0120957	0.072541	0.0423183	0.0423183
180	0	60	0	0.449674	0.224837	0.224837	0	28	0	0.478224	0.239112	0.239112	17	64	0.0120957	0.072541	0.0423183	0.0423183
181	0	60	0	0.449674	0.224837	0.224837	0	28	0	0.478224	0.239112	0.239112	17	64	0.0120957	0.072541	0.0423183	0.0423183
182	0	60	0	0.449674	0.224837	0.224837	0	28	0	0.478224	0.239112	0.239112	17	63	0.0120957	0.0714075	0.0417516	0.0417516
183	0	60	0	0.449674	0.224837	0.224837	0	43	0	0.734415	0.367208	0.367208	17	63	0.0120957	0.0714075	0.0417516	0.0417516
184	0	60	0	0.449674	0.224837	0.224837	0	43	0	0.734415	0.367208	0.367208	17	63	0.0120957	0.0714075	0.0417516	0.0417516
185	0	60	0	0.449674	0.224837	0.224837	0	42	0	0.717336	0.358668	0.358668	17	64	0.0120957	0.072541	0.0423183	0.0423183
186	0	60	0	0.449674	0.224837	0.224837	0	42	0	0.717336	0.358668	0.358668	17	64	0.0120957	0.072541	0.0423183	0.0423183
187	0	60	0	0.449674	0.224837	0.224837	0	42	0	0.717336	0.358668	0.358668	17	64	0.0120957	0.072541	0.0423183	0.0423183
188	0	60	0	0.449674	0.224837	0.224837	0	42	0	0.717336	0.358668	0.358668	17	65	0.0120957	0.0736744	0.0428851	0.0428851
189	0	60	0	0.449674	0.224837	0.224837	0	42	0	0.717336	0.358668	0.358668	17	65	0.0120957	0.0736744	0.0428851	0.0428851
190	0	60	0	0.449674	0.224837	0.224837	0	42	0	0.717336	0.358668	0.358668	17	65	0.0120957	0.0736744	0.0428851	0.0428851
191	0	60	0	0.449674	0.224837	0.224837	0	42	0	0.717336	0.358668	0.358668	17	65	0.0120957	0.0736744	0.0428851	0.0428851
192	0	60	0	0.449674	0.224837	0.224837	0	42	0	0.717336	0.358668	0.358668	17	67	0.0120957	0.0759413	0.0440185	0.0440185
193	0	60	0	0.449674	0.224837	0.224837	0	42	0	0.717336	0.358668	0.358668	17	67	0.0120957	0.0759413	0.0440185	0.0440185
194	0	60	0	0.449674	0.224837	0.224837	0	42	0	0.717336	0.358668	0.358668	17	67	0.0120957	0.0759413	0.0440185	0.0440185
195	0	60	0	0.449674	0.224837	0.224837	0	42	0	0.717336	0.358668	0.358668	1	61	0.000711511	0.0691406	0.0349261	0.0349261
196	0	60	0	0.449674	0.224837	0.224837	0	42	0	0.717336	0.358668	0.358668	1	61	0.000711511	0.0691406	0.0349261	0.0349261
197	0	60	0	0.449674	0.224837	0.224837	0	42	0	0.717336	0.358668	0.358668	1	61	0.000711511	0.0691406	0.0349261	0.0349261
198	0	60	0	0.449674	0.224837	0.224837	0	42	0	0.717336	0.358668	0.358668	1	61	0.000711511	0.0691406	0.0349261	0.0349261
199	0	60	0	0.449674	0.224837	0.224837	0	42	0	0.717336	0.358668	0.358668	1	61	0.000711511	0.0691406	0.0349261	0.0349261
200	0	60	0	0.449674	0.224837	0.224837	0	42	0	0.717336	0.358668	0.358668	1	61	0.000711511	0.0691406	0.0349261	0.0349261
201	0	0	0	0	0	0	0	0	0	0	0	0	7	36	0.00498058	0.0408043	0.0228924	0.0228924
202	0	0	0	0	0	0	0	0	0	0	0	0	7	36	0.00498058	0.0408043	0.0228924	0.0228924
203	0	0	0	0	0	0	0	0	0	0	0	0	7	36	0.00498058	0.0408043	0.0228924	0.0228924
204	0	0	0	0	0	0	0	0	0	0	0	0	7	36	0.00498058	0.0408043	0.0228924	0.0228924
205	0	0	0	0	0	0	0	0	0	0	0	0	7	36	0.00498058	0.0408043	0.0228924	0.0228924
206	0	0	0	0	0	0	0	0	0	0	0	0	7	36	0.00498058	0.0408043	0.0228924	0.0228924
207	0	0	0	0	0	0	0	0	0	0	0	0	7	36	0.00498058	0.0408043	0.0228924	0.0228924
208	0	0	0	0	0	0	0	0	0	0	0	0	7	36	0.00498058	0.0408043	0.0228924	0.0228924
209	0	0	0	0	0	0	0	0	0	0	0	0	7	36	0.00498058	0.0408043	0.0228924	0.0228924
210	0	0	0	0	0	0	0	0	0	0	0	0	7	36	0.00498058	0.0408043	0.0228924	0.0228924
211	0	0	0	0	0	0	0	2	0	0.0341588	0.0170794	0.0170794	7	43	0.00498058	0.0487385	0.0268595	0.0268595
212	0	0	0	0	0	0	0	2	0	0.0341588	0.0170794	0.0170794	7	43	0.00498058	0.0487385	0.0268595	0.0268595
213	0	0	0	0	0	0	0	5	0	0.0853971	0.0426985	0.0426985	14	48	0.00996115	0.0544057	0.0321834	0.0321834
214	0	0	0	0	0	0	0	5	0	0.0853971	0.0426985	0.0426985	14	48	0.00996115	0.0544057	0.0321834	0.0321834
215	0	0	0	0	0	0	0	5	0	0.0853971	0.0426985	0.0426985	14	48	0.00996115	0.0544057	0.0321834	0.0321834
216	0	0	0	0	0	0	0	5	0	0.0853971	0.0426985	0.0426985	14	48	0.00996115	0.0544057	0.0321834	0.0321834
217	0	0	0	0	0	0	0	5	0	0.0853971	0.0426985	0.0426985	14	48	0.00996115	0.0544057	0.0321834	0.0321834
218	0	0	0	0	0	0	0	5	0	0.0853971	0.0426985	0.0426985	14	50	0.00996115	0.0566726	0.0333169	0.0333169
219	0	0	0	0	0	0	0	5	0	0.0853971	0.0426985	0.0426985	14	50	0.00996115	0.0566726	0.0333169	0.0333169
220	0	0	0	0	0	0	0	5	0	0.0853971	0.0426985	0.0426985	14	50	0.00996115	0.0566726	0.0333169	0.0333169
221	0	0	0	0	0	0	0	19	0	0.324509	0.162254	0.162254	7	36	0.00498058	0.0408043	0.0228924	0.0228924
222	0	0	0	0	0	0	0	19	0	0.324509	0.162254	0.162254	7	36	0.00498058	0.0408043	0.0228924	0.0228924
223	0	0	0	0	0	0	0	19	0	0.324509	0.162254	0.162254	7	36	0.00498058	0.0408043	0.0228924	0.0228924
224	0	0	0	0	0	0	0	19	0	0.324509	0.162254	0.162254	7	36	0.00498058	0.0408043	0.0228924	0.0228924
225	0	0	0	0	0	0	0	19	0	0.324509	0.162254	0.162254	7	36	0.00498058	0.0408043	0.0228924	0.0228924
226	0	0	0	0	0	0	0	19	0	0.324509	0.162254	0.162254	7	36	0.00498058	0.0408043	0.0228924	0.0228924
227	0	0	0	0	0	0	0	17	0	0.29035	0.145175	0.145175	7	25	0.00498058	0.0283363	0.0166584	0.0166584
228	0	8	0	0.0599565	0.0299783	0.0299783	0	17	0	0.29035	0.145175	0.145175	75	95	0.0533633	0.107678	0.0805207	0.0805207
229	0	19	0	0.142397	0.0711984	0.0711984	0	17	0	0.29035	0.145175	0.145175	75	95	0.0533633	0.107678	0.0805207	0.0805207
230	0	19	0	0.142397	0.0711984	0.0711984	0	23	0	0.392827	0.196413	0.196413	75	106	0.0533633	0.120146	0.0867547	0.0867547
231	0	19	0	0.142397	0.0711984	0.0711984	0	23	0	0.392827	0.196413	0.196413	75	106	0.0533633	0.120146	0.0867547	0.0867547
232	0	19	0	0.142397	0.0711984	0.0711984	0	23	0	0.392827	0.196413	0.196413	75	106	0.0533633	0.120146	0.0867547	0.0867547
233	0	20	0	0.149891	0.0749457	0.0749457	0	23	0	0.392827	0.196413	0.196413	200	206	0.142302	0.233491	0.187897	0.187897
234	0	146	0	1.09421	0.547103	0.547103	0	22	0	0.375747	0.187874	0.187874	431	290	0.306661	0.328701	0.317681	0.317681
235	0	146	0	1.09421	0.547103	0.547103	0	22	0	0.375747	0.187874	0.187874	431	291	0.306661	0.329835	0.318248	0.318248
236	0	146	0	1.09421	0.547103	0.547103	0	22	0	0.375747	0.187874	0.187874	431	290	0.306661	0.328701	0.317681	0.317681
237	0	146	0	1.09421	0.547103	0.547103	0	22	0	0.375747	0.187874	0.187874	431	290	0.306661	0.328701	0.317681	0.317681
238	0	146	0	1.09421	0.547103	0.547103	0	22	0	0.375747	0.187874	0.187874	431	284	0.306661	0.321901	0.314281	0.314281
239	0	198	0	1.48392	0.741962	0.741962	0	23	0	0.392827	0.196413	0.196413	906	563	0.644629	0.638134	0.641381	0.641381
240	0	198	0	1.48392	0.741962	0.741962	0	28	0	0.478224	0.239112	0.239112	906	563	0.644629	0.638134	0.641381	0.641381
241	0	198	0	1.48392	0.741962	0.741962	0	28	0	0.478224	0.239112	0.239112	906	563	0.644629	0.638134	0.641381	0.641381
242	0	198	0	1.48392	0.741962	0.741962	0	28	0	0.478224	0.239112	0.239112	906	563	0.644629	0.638134	0.641381	0.641381
243	0	198	0	1.48392	0.741962	0.741962	0	32	0	0.546541	0.273271	0.273271	905	584	0.643917	0.661936	0.652927	0.652927
244	0	198	0	1.48392	0.741962	0.741962	0	32	0	0.546541	0.273271	0.273271	905	584	0.643917	0.661936	0.652927	0.652927
245	0	198	0	1.48392	0.741962	0.741962	0	32	0	0.546541	0.273271	0.273271	892	586	0.634668	0.664203	0.649435	0.649435
246	0	198	0	1.48392	0.741962	0.741962	0	32	0	0.546541	0.273271	0.273271	892	586	0.634668	0.664203	0.649435	0.649435
247	0	198	0	1.48392	0.741962	0.741962	0	32	0	0.546541	0.273271	0.273271	892	586	0.634668	0.664203	0.649435	0.649435
248	0	198	0	1.48392	0.741962	0.741962	0	32	0	0.546541	0.273271	0.273271	894	586	0.636091	0.664203	0.650147	0.650147
249	0	198	0	1.48392	0.741962	0.741962	0	32	0	0.546541	0.273271	0.273271	894	586	0.636091	0.664203	0.650147	0.650147
250	0	199	0	1.49142	0.745709	0.745709	0	32	0	0.546541	0.273271	0.273271	859	586	0.611188	0.664203	0.637696	0.637696
251	0	288	0	2.15844	1.07922	1.07922	0	34	0	0.5807	0.29035	0.29035	859	522	0.611188	0.591662	0.601425	0.601425
252	0	288	0	2.15844	1.07922	1.07922	0	34	0	0.5807	0.29035	0.29035	859	522	0.611188	0.591662	0.601425	0.601425
253	0	288	0	2.15844	1.07922	1.07922	0	34	0	0.5807	0.29035	0.29035	859	522	0.611188	0.591662	0.601425	0.601425
254	0	286	0	2.14345	1.07172	1.07172	0	34	0	0.5807	0.29035	0.29035	859	522	0.611188	0.591662	0.601425	0.601425
255	0	134	0	1.00427	0.502136	0.502136	21	39	0.207039	0.666097	0.436568	0.436568	423	310	0.300969	0.35137	0.32617	0.32617
256	0	133	0	0.996777	0.498389	0.498389	22	39	0.216898	0.666097	0.441498	0.441498	423	310	0.300969	0.35137	0.32617	0.32617
257	0	152	0	1.13917	0.569587	0.569587	73	39	0.719708	0.666097	0.692903	0.692903	423	310	0.300969	0.35137	0.32617	0.32617
258	0	152	0	1.13917	0.569587	0.569587	73	39	0.719708	0.666097	0.692903	0.692903	423	312	0.300969	0.353637	0.327303	0.327303
259	0	151	0	1.13168	0.56584	0.56584	73	39	0.719708	0.666097	0.692903	0.692903	423	312	0.300969	0.353637	0.327303	0.327303
260	0	151	0	1.13168	0.56584	0.56584	73	39	0.719708	0.666097	0.692903	0.692903	423	312	0.300969	0.353637	0.327303	0.327303
261	348	219	2.46215	1.64131	2.05173	2.05173	87	85	0.857734	1.45175	1.15474	1.15474	678	245	0.482404	0.277696	0.38005	0.38005
262	348	219	2.46215	1.64131	2.05173	2.05173	87	86	0.857734	1.46883	1.16328	1.16328	678	245	0.482404	0.277696	0.38005	0.38005
263	348	232	2.46215	1.73874	2.10044	2.10044	87	86	0.857734	1.46883	1.16328	1.16328	678	295	0.482404	0.334369	0.408386	0.408386
264	348	232	2.46215	1.73874	2.10044	2.10044	87	86	0.857734	1.46883	1.16328	1.16328	678	295	0.482404	0.334369	0.408386	0.408386
265	348	232	2.46215	1.73874	2.10044	2.10044	87	86	0.857734	1.46883	1.16328	1.16328	678	372	0.482404	0.421644	0.452024	0.452024
266	348	232	2.46215	1.73874	2.10044	2.10044	87	86	0.857734	1.46883	1.16328	1.16328	678	372	0.482404	0.421644	0.452024	0.452024
267	348	232	2.46215	1.73874	2.10044	2.10044	87	86	0.857734	1.46883	1.16328	1.16328	678	372	0.482404	0.421644	0.452024	0.452024
268	348	251	2.46215	1.88114	2.17164	2.17164	87	86	0.857734	1.46883	1.16328	1.16328	678	385	0.482404	0.436379	0.459392	0.459392
269	348	251	2.46215	1.88114	2.17164	2.17164	87	95	0.857734	1.62254	1.24014	1.24014	678	405	0.482404	0.459048	0.470726	0.470726
270	348	254	2.46215	1.90362	2.18288	2.18288	87	95	0.857734	1.62254	1.24014	1.24014	695	405	0.4945	0.459048	0.476774	0.476774
271	348	254	2.46215	1.90362	2.18288	2.18288	87	96	0.857734	1.63962	1.24868	1.24868	695	406	0.4945	0.460182	0.477341	0.477341
272	348	254	2.46215	1.90362	2.18288	2.18288	87	96	0.857734	1.63962	1.24868	1.24868	695	406	0.4945	0.460182	0.477341	0.477341
273	348	254	2.46215	1.90362	2.18288	2.18288	87	96	0.857734	1.63962	1.24868	1.24868	695	405	0.4945	0.459048	0.476774	0.476774
274	348	254	2.46215	1.90362	2.18288	2.18288	87	95	0.857734	1.62254	1.24014	1.24014	695	405	0.4945	0.459048	0.476774	0.476774
275	348	163	2.46215	1.22161	1.84188	1.84188	87	76	0.857734	1.29804	1.07789	1.07789	690	389	0.490942	0.440913	0.465928	0.465928
276	348	163	2.46215	1.22161	1.84188	1.84188	87	74	0.857734	1.26388	1.06081	1.06081	686	444	0.488096	0.503253	0.495675	0.495675
277	348	163	2.46215	1.22161	1.84188	1.84188	87	65	0.857734	1.11016	0.983948	0.983948	686	444	0.488096	0.503253	0.495675	0.495675
278	348	163	2.46215	1.22161	1.84188	1.84188	87	65	0.857734	1.11016	0.983948	0.983948	686	444	0.488096	0.503253	0.495675	0.495675
279	348	160	2.46215	1.19913	1.83064	1.83064	87	74	0.857734	1.26388	1.06081	1.06081	686	444	0.488096	0.503253	0.495675	0.495675
280	348	160	2.46215	1.19913	1.83064	1.83064	87	65	0.857734	1.11016	0.983948	0.983948	686	421	0.488096	0.477184	0.48264	0.48264
281	348	160	2.46215	1.19913	1.83064	1.83064	87	65	0.857734	1.11016	0.983948	0.983948	686	401	0.488096	0.454515	0.471305	0.471305
282	0	100	0	0.749457	0.374728	0.374728	28	65	0.276052	1.11016	0.693107	0.693107	108	284	0.0768432	0.321901	0.199372	0.199372
283	0	100	0	0.749457	0.374728	0.374728	28	42	0.276052	0.717336	0.496694	0.496694	54	258	0.0384216	0.292431	0.165426	0.165426
284	0	100	0	0.749457	0.374728	0.374728	28	42	0.276052	0.717336	0.496694	0.496694	54	258	0.0384216	0.292431	0.165426	0.165426
285	0	80	0	0.599565	0.299783	0.299783	28	39	0.276052	0.666097	0.471075	0.471075	54	243	0.0384216	0.275429	0.156925	0.156925
286	0	0	0	0	0	0	0	10	0	0.170794	0.0853971	0.0853971	3	103	0.00213453	0.116746	0.0594401	0.0594401
287	0	0	0	0	0	0	0	10	0	0.170794	0.0853971	0.0853971	3	103	0.00213453	0.116746	0.0594401	0.0594401
288	0	104	0	0.779435	0.389717	0.389717	49	65	0.483092	1.11016	0.796627	0.796627	51	207	0.0362871	0.234625	0.135456	0.135456
289	0	104	0	0.779435	0.389717	0.389717	49	65	0.483092	1.11016	0.796627	0.796627	57	207	0.0405561	0.234625	0.13759	0.13759
290	0	131	0	0.981788	0.490894	0.490894	121	191	1.19294	3.26217	2.22756	2.22756	106	484	0.0754201	0.548591	0.312006	0.312006
291	0	171	0	1.28157	0.640785	0.640785	195	207	1.92251	3.53544	2.72897	2.72897	203	501	0.144437	0.56786	0.356148	0.356148
292	0	171	0	1.28157	0.640785	0.640785	195	207	1.92251	3.53544	2.72897	2.72897	203	501	0.144437	0.56786	0.356148	0.356148
293	0	171	0	1.28157	0.640785	0.640785	195	207	1.92251	3.53544	2.72897	2.72897	203	501	0.144437	0.56786	0.356148	0.356148
294	0	171	0	1.28157	0.640785	0.640785	195	207	1.92251	3.53544	2.72897	2.72897	203	501	0.144437	0.56786	0.356148	0.356148
295	0	171	0	1.28157	0.640785	0.640785	195	207	1.92251	3.53544	2.72897	2.72897	203	501	0.144437	0.56786	0.356148	0.356148
296	0	171	0	1.28157	0.640785	0.640785	195	207	1.92251	3.53544	2.72897	2.72897	203	501	0.144437	0.56786	0.356148	0.356148
297	0	171	0	1.28157	0.640785	0.640785	195	207	1.92251	3.53544	2.72897	2.72897	203	502	0.144437	0.568993	0.356715	0.356715
298	0	171	0	1.28157	0.640785	0.640785	195	198	1.92251	3.38173	2.65212	2.65212	203	478	0.144437	0.54179	0.343114	0.343114
299	0	171	0	1.28157	0.640785	0.640785	195	198	1.92251	3.38173	2.65212	2.65212	203	455	0.144437	0.515721	0.330079	0.330079
300	0	171	0	1.28157	0.640785	0.640785	195	198	1.92251	3.38173	2.65212	2.65212	203	455	0.144437	0.515721	0.330079	0.330079
301	0	171	0	1.28157	0.640785	0.640785	195	198	1.92251	3.38173	2.65212	2.65212	203	449	0.144437	0.50892	0.326678	0.326678
302	0	171	0	1.28157	0.640785	0.640785	195	199	1.92251	3.3988	2.66066	2.66066	203	451	0.144437	0.511187	0.327812	0.327812
303	0	171	0	1.28157	0.640785	0.640785	195	199	1.92251	3.3988	2.66066	2.66066	203	452	0.144437	0.512321	0.328379	0.328379
304	0	171	0	1.28157	0.640785	0.640785	195	200	1.92251	3.41588	2.6692	2.6692	203	452	0.144437	0.512321	0.328379	0.328379
305	0	171	0	1.28157	0.640785	0.640785	197	200	1.94223	3.41588	2.67906	2.67906	186	455	0.132341	0.515721	0.324031	0.324031
306	0	171	0	1.28157	0.640785	0.640785	197	200	1.94223	3.41588	2.67906	2.67906	186	455	0.132341	0.515721	0.324031	0.324031
307	0	171	0	1.28157	0.640785	0.640785	197	200	1.94223	3.41588	2.67906	2.67906	186	455	0.132341	0.515721	0.324031	0.324031
308	0	171	0	1.28157	0.640785	0.640785	197	205	1.94223	3.50128	2.72175	2.72175	190	414	0.135187	0.469249	0.302218	0.302218
309	0	171	0	1.28157	0.640785	0.640785	197	205	1.94223	3.50128	2.72175	2.72175	190	417	0.135187	0.47265	0.303918	0.303918
310	0	171	0	1.28157	0.640785	0.640785	197	205	1.94223	3.50128	2.72175	2.72175	190	424	0.135187	0.480584	0.307886	0.307886
311	0	171	0	1.28157	0.640785	0.640785	197	205	1.94223	3.50128	2.72175	2.72175	190	424	0.135187	0.480584	0.307886	0.307886
312	0	171	0	1.28157	0.640785	0.640785	197	172	1.94223	2.93766	2.43994	2.43994	190	424	0.135187	0.480584	0.307886	0.307886
313	0	171	0	1.28157	0.640785	0.640785	184	171	1.81406	2.92058	2.36732	2.36732	190	422	0.135187	0.478317	0.306752	0.306752
314	0	13	0	0.0974294	0.0487147	0.0487147	276	54	2.72109	0.922289	1.82169	1.82169	259	161	0.184281	0.182486	0.183384	0.183384
315	0	13	0	0.0974294	0.0487147	0.0487147	276	54	2.72109	0.922289	1.82169	1.82169	259	161	0.184281	0.182486	0.183384	0.183384
316	0	13	0	0.0974294	0.0487147	0.0487147	276	54	2.72109	0.922289	1.82169	1.82169	259	165	0.184281	0.18702	0.185651	0.185651
317	0	13	0	0.0974294	0.0487147	0.0487147	276	54	2.72109	0.922289	1.82169	1.82169	277	166	0.197088	0.188153	0.192621	0.192621
318	0	13	0	0.0974294	0.0487147	0.0487147	276	54	2.72109	0.922289	1.82169	1.82169	277	198	0.197088	0.224424	0.210756	0.210756
319	0	13	0	0.0974294	0.0487147	0.0487147	276	54	2.72109	0.922289	1.82169	1.82169	277	245	0.197088	0.277696	0.237392	0.237392
320	0	13	0	0.0974294	0.0487147	0.0487147	276	54	2.72109	0.922289	1.82169	1.82169	277	247	0.197088	0.279963	0.238526	0.238526
321	1	13	0.00707514	0.0974294	0.0522523	0.0522523	276	54	2.72109	0.922289	1.82169	1.82169	451	257	0.320891	0.291297	0.306094	0.306094
322	1	13	0.00707514	0.0974294	0.0522523	0.0522523	276	54	2.72109	0.922289	1.82169	1.82169	451	257	0.320891	0.291297	0.306094	0.306094
323	1	13	0.00707514	0.0974294	0.0522523	0.0522523	276	54	2.72109	0.922289	1.82169	1.82169	451	263	0.320891	0.298098	0.309495	0.309495
324	1	13	0.00707514	0.0974294	0.0522523	0.0522523	276	54	2.72109	0.922289	1.82169	1.82169	466	268	0.331564	0.303765	0.317665	0.317665
325	1	13	0.00707514	0.0974294	0.0522523	0.0522523	276	54	2.72109	0.922289	1.82169	1.82169	466	269	0.331564	0.304899	0.318231	0.318231
326	1	13	0.00707514	0.0974294	0.0522523	0.0522523	276	54	2.72109	0.922289	1.82169	1.82169	466	269	0.331564	0.304899	0.318231	0.318231
327	1	13	0.00707514	0.0974294	0.0522523	0.0522523	276	54	2.72109	0.922289	1.82169	1.82169	466	266	0.331564	0.301498	0.316531	0.316531
328	1	13	0.00707514	0.0974294	0.0522523	0.0522523	276	52	2.72109	0.88813	1.80461	1.80461	465	254	0.330853	0.287897	0.309375	0.309375
329	1	13	0.00707514	0.0974294	0.0522523	0.0522523	276	52	2.72109	0.88813	1.80461	1.80461	465	254	0.330853	0.287897	0.309375	0.309375
330	1	13	0.00707514	0.0974294	0.0522523	0.0522523	276	52	2.72109	0.88813	1.80461	1.80461	465	255	0.330853	0.28903	0.309941	0.309941
331	1	13	0.00707514	0.0974294	0.0522523	0.0522523	276	52	2.72109	0.88813	1.80461	1.80461	465	255	0.330853	0.28903	0.309941	0.309941
332	1	13	0.00707514	0.0974294	0.0522523	0.0522523	276	52	2.72109	0.88813	1.80461	1.80461	465	255	0.330853	0.28903	0.309941	0.309941
333	1	13	0.00707514	0.0974294	0.0522523	0.0522523	276	52	2.72109	0.88813	1.80461	1.80461	465	255	0.330853	0.28903	0.309941	0.309941
334	1	13	0.00707514	0.0974294	0.0522523	0.0522523	0	4	0	0.0683177	0.0341588	0.0341588	229	120	0.162936	0.136014	0.149475	0.149475
335	1	13	0.00707514	0.0974294	0.0522523	0.0522523	0	4	0	0.0683177	0.0341588	0.0341588	229	139	0.162936	0.15755	0.160243	0.160243
336	1	13	0.00707514	0.0974294	0.0522523	0.0522523	0	4	0	0.0683177	0.0341588	0.0341588	229	139	0.162936	0.15755	0.160243	0.160243
337	1	13	0.00707514	0.0974294	0.0522523	0.0522523	0	4	0	0.0683177	0.0341588	0.0341588	229	140	0.162936	0.158683	0.16081	0.16081
338	1	13	0.00707514	0.0974294	0.0522523	0.0522523	0	4	0	0.0683177	0.0341588	0.0341588	229	140	0.162936	0.158683	0.16081	0.16081
339	1	13	0.00707514	0.0974294	0.0522523	0.0522523	0	4	0	0.0683177	0.0341588	0.0341588	229	140	0.162936	0.158683	0.16081	0.16081
340	1	13	0.00707514	0.0974294	0.0522523	0.0522523	0	4	0	0.0683177	0.0341588	0.0341588	212	140	0.15084	0.158683	0.154762	0.154762
341	0	0	0	0	0	0	0	1	0	0.0170794	0.00853971	0.00853971	5	28	0.00355755	0.0317367	0.0176471	0.0176471
342	0	0	0	0	0	0	0	1	0	0.0170794	0.00853971	0.00853971	5	28	0.00355755	0.0317367	0.0176471	0.0176471
343	0	0	0	0	0	0	0	1	0	0.0170794	0.00853971	0.00853971	5	28	0.00355755	0.0317367	0.0176471	0.0176471
344	0	0	0	0	0	0	0	1	0	0.0170794	0.00853971	0.00853971	5	28	0.00355755	0.0317367	0.0176471	0.0176471
345	0	0	0	0	0	0	0	1	0	0.0170794	0.00853971	0.00853971	5	28	0.00355755	0.0317367	0.0176471	0.0176471
346	0	0	0	0	0	0	0	1	0	0.0170794	0.00853971	0.00853971	5	27	0.00355755	0.0306032	0.0170804	0.0170804
347	0	0	0	0	0	0	0	1	0	0.0170794	0.00853971	0.00853971	5	27	0.00355755	0.0306032	0.0170804	0.0170804
348	0	0	0	0	0	0	0	0	0	0	0	0	4	27	0.00284604	0.0306032	0.0167246	0.0167246
349	0	0	0	0	0	0	0	0	0	0	0	0	4	27	0.00284604	0.0306032	0.0167246	0.0167246
350	0	0	0	0	0	0	0	0	0	0	0	0	0	27	0	0.0306032	0.0153016	0.0153016
351	0	0	0	0	0	0	0	0	0	0	0	0	0	24	0	0.0272029	0.0136014	0.0136014
352	0	0	0	0	0	0	0	0	0	0	0	0	0	24	0	0.0272029	0.0136014	0.0136014
353	0	0	0	0	0	0	0	0	0	0	0	0	0	24	0	0.0272029	0.0136014	0.0136014
354	0	0	0	0	0	0	0	0	0	0	0	0	4	1	0.00284604	0.00113345	0.00198975	0.00198975
355	0	0	0	0	0	0	0	0	0	0	0	0	4	1	0.00284604	0.00113345	0.00198975	0.00198975
356	0	0	0	0	0	0	0	0	0	0	0	0	4	1	0.00284604	0.00113345	0.00198975	0.00198975
357	0	0	0	0	0	0	0	0	0	0	0	0	4	1	0.00284604	0.00113345	0.00198975	0.00198975
358	0	0	0	0	0	0	0	0	0	0	0	0	4	1	0.00284604	0.00113345	0.00198975	0.00198975
359	0	0	0	0	0	0	0	0	0	0	0	0	4	1	0.00284604	0.00113345	0.00198975	0.00198975
360	0	0	0	0	0	0	0	0	0	0	0	0	4	1	0.00284604	0.00113345	0.00198975	0.00198975
361	0	0	0	0	0	0	0	0	0	0	0	0	4	1	0.00284604	0.00113345	0.00198975	0.00198975
362	0	0	0	0	0	0	0	0	0	0	0	0	4	1	0.00284604	0.00113345	0.00198975	0.00198975
363	0	0	0	0	0	0	0	0	0	0	0	0	4	2	0.00284604	0.00226691	0.00255647	0.00255647
364	0	0	0	0	0	0	0	0	0	0	0	0	4	2	0.00284604	0.00226691	0.00255647	0.00255647
365	0	0	0	0	0	0	0	0	0	0	0	0	4	3	0.00284604	0.00340036	0.0031232	0.0031232
366	0	0	0	0	0	0	0	0	0	0	0	0	4	3	0.00284604	0.00340036	0.0031232	0.0031232
367	0	0	0	0	0	0	0	0	0	0	0	0	4	3	0.00284604	0.00340036	0.0031232	0.0031232
368	0	0	0	0	0	0	0	0	0	0	0	0	4	3	0.00284604	0.00340036	0.0031232	0.0031232
369	0	0	0	0	0	0	0	0	0	0	0	0	0	2	0	0.00226691	0.00113345	0.00113345
370	0	0	0	0	0	0	0	0	0	0	0	0	0	2	0	0.00226691	0.00113345	0.00113345
371	0	0	0	0	0	0	0	0	0	0	0	0	0	1	0	0.00113345	0.000566726	0.000566726
372	0	0	0	0	0	0	0	0	0	0	0	0	0	1	0	0.00113345	0.000566726	0.000566726
373	0	0	0	0	0	0	0	0	0	0	0	0	0	1	0	0.00113345	0.000566726	0.000566726
374	0	0	0	0	0	0	0	0	0	0	0	0	0	0	0	0	0	0
375	0	0	0	0	0	0	0	0	0	0	0	0	0	0	0	0	0	0
376	0	0	0	0	0	0	0	0	0	0	0	0	0	0	0	0	0	0
377	0	0	0	0	0	0	0	0	0	0	0	0	0	0	0	0	0	0
378	0	0	0	0	0	0	0	0	0	0	0	0	0	0	0	0	0	0
379	0	0	0	0	0	0	0	0	0	0	0	0	0	0	0	0	0	0
380	0	0	0	0	0	0	0	0	0	0	0	0	0	0	0	0	0	0
381	0	0	0	0	0	0	0	0	0	0	0	0	0	0	0	0	0	0
382	0	0	0	0	0	0	0	0	0	0	0	0	0	0	0	0	0	0
383	0	367	0	2.75051	1.37525	1.37525	128	108	1.26195	1.84458	1.55327	1.55327	183	1199	0.130206	1.35901	0.744608	0.744608
384	0	367	0	2.75051	1.37525	1.37525	128	109	1.26195	1.86166	1.56181	1.56181	183	1301	0.130206	1.47462	0.802414	0.802414
385	0	367	0	2.75051	1.37525	1.37525	128	109	1.26195	1.86166	1.56181	1.56181	183	1335	0.130206	1.51316	0.821683	0.821683
386	0	367	0	2.75051	1.37525	1.37525	128	109	1.26195	1.86166	1.56181	1.56181	183	1335	0.130206	1.51316	0.821683	0.821683
387	0	408	0	3.05778	1.52889	1.52889	128	109	1.26195	1.86166	1.56181	1.56181	183	1335	0.130206	1.51316	0.821683	0.821683
388	0	408	0	3.05778	1.52889	1.52889	128	109	1.26195	1.86166	1.56181	1.56181	183	1335	0.130206	1.51316	0.821683	0.821683
389	0	408	0	3.05778	1.52889	1.52889	128	109	1.26195	1.86166	1.56181	1.56181	183	1335	0.130206	1.51316	0.821683	0.821683
390	0	408	0	3.05778	1.52889	1.52889	128	109	1.26195	1.86166	1.56181	1.56181	183	1387	0.130206	1.5721	0.851153	0.851153
391	0	408	0	3.05778	1.52889	1.52889	128	109	1.26195	1.86166	1.56181	1.56181	183	1387	0.130206	1.5721	0.851153	0.851153
392	0	408	0	3.05778	1.52889	1.52889	128	109	1.26195	1.86166	1.56181	1.56181	183	1387	0.130206	1.5721	0.851153	0.851153
393	0	408	0	3.05778	1.52889	1.52889	128	109	1.26195	1.86166	1.56181	1.56181	183	1387	0.130206	1.5721	0.851153	0.851153
394	0	408	0	3.05778	1.52889	1.52889	128	109	1.26195	1.86166	1.56181	1.56181	183	1387	0.130206	1.5721	0.851153	0.851153
395	0	408	0	3.05778	1.52889	1.52889	128	109	1.26195	1.86166	1.56181	1.56181	183	1387	0.130206	1.5721	0.851153	0.851153
396	0	411	0	3.08027	1.54013	1.54013	128	112	1.26195	1.91289	1.58742	1.58742	295	1455	0.209896	1.64917	0.929535	0.929535
397	0	411	0	3.08027	1.54013	1.54013	128	113	1.26195	1.92997	1.59596	1.59596	295	1455	0.209896	1.64917	0.929535	0.929535
398	0	411	0	3.08027	1.54013	1.54013	128	113	1.26195	1.92997	1.59596	1.59596	295	1455	0.209896	1.64917	0.929535	0.929535
399	0	411	0	3.08027	1.54013	1.54013	128	113	1.26195	1.92997	1.59596	1.59596	295	1455	0.209896	1.64917	0.929535	0.929535
400	0	411	0	3.08027	1.54013	1.54013	128	113	1.26195	1.92997	1.59596	1.59596	295	1455	0.209896	1.64917	0.929535	0.929535
401	0	411	0	3.08027	1.54013	1.54013	128	113	1.26195	1.92997	1.59596	1.59596	295	1455	0.209896	1.64917	0.929535	0.929535
402	0	411	0	3.08027	1.54013	1.54013	128	113	1.26195	1.92997	1.59596	1.59596	295	1376	0.209896	1.55963	0.884763	0.884763
403	0	411	0	3.08027	1.54013	1.54013	128	95	1.26195	1.62254	1.44225	1.44225	295	1351	0.209896	1.53129	0.870595	0.870595
404	0	444	0	3.32759	1.66379	1.66379	225	64	2.21828	1.09308	1.65568	1.65568	296	1514	0.210607	1.71605	0.963327	0.963327
405	0	437	0	3.27513	1.63756	1.63756	225	64	2.21828	1.09308	1.65568	1.65568	296	1514	0.210607	1.71605	0.963327	0.963327
406	0	385	0	2.88541	1.4427	1.4427	173	63	1.70561	1.076	1.39081	1.39081	280	1397	0.199223	1.58343	0.891328	0.891328
407	0	36	0	0.269804	0.134902	0.134902	97	4	0.956325	0.0683177	0.512321	0.512321	357	332	0.254009	0.376306	0.315158	0.315158
408	0	36	0	0.269804	0.134902	0.134902	97	4	0.956325	0.0683177	0.512321	0.512321	357	327	0.254009	0.370639	0.312324	0.312324
409	0	36	0	0.269804	0.134902	0.134902	97	4	0.956325	0.0683177	0.512321	0.512321	357	327	0.254009	0.370639	0.312324	0.312324
410	0	36	0	0.269804	0.134902	0.134902	97	4	0.956325	0.0683177	0.512321	0.512321	382	357	0.271797	0.404643	0.33822	0.33822
411	2	36	0.0141503	0.269804	0.141977	0.141977	97	4	0.956325	0.0683177	0.512321	0.512321	382	358	0.271797	0.405776	0.338787	0.338787
412	2	36	0.0141503	0.269804	0.141977	0.141977	97	3	0.956325	0.0512383	0.503781	0.503781	382	358	0.271797	0.405776	0.338787	0.338787
413	2	36	0.0141503	0.269804	0.141977	0.141977	97	1	0.956325	0.0170794	0.486702	0.486702	270	291	0.192108	0.329835	0.260971	0.260971
414	2	36	0.0141503	0.269804	0.141977	0.141977	97	1	0.956325	0.0170794	0.486702	0.486702	287	320	0.204204	0.362705	0.283454	0.283454
415	2	37	0.0141503	0.277299	0.145725	0.145725	97	1	0.956325	0.0170794	0.486702	0.486702	287	322	0.204204	0.364972	0.284588	0.284588
416	2	37	0.0141503	0.277299	0.145725	0.145725	97	1	0.956325	0.0170794	0.486702	0.486702	287	322	0.204204	0.364972	0.284588	0.284588
417	2	37	0.0141503	0.277299	0.145725	0.145725	97	1	0.956325	0.0170794	0.486702	0.486702	287	322	0.204204	0.364972	0.284588	0.284588
418	2	99	0.0141503	0.741962	0.378056	0.378056	97	0	0.956325	0	0.478162	0.478162	348	359	0.247606	0.40691	0.327258	0.327258
419	2	99	0.0141503	0.741962	0.378056	0.378056	97	0	0.956325	0	0.478162	0.478162	348	359	0.247606	0.40691	0.327258	0.327258
420	0	99	0	0.741962	0.370981	0.370981	97	0	0.956325	0	0.478162	0.478162	348	363	0.247606	0.411443	0.329525	0.329525
421	0	99	0	0.741962	0.370981	0.370981	97	0	0.956325	0	0.478162	0.478162	348	363	0.247606	0.411443	0.329525	0.329525
422	0	99	0	0.741962	0.370981	0.370981	97	37	0.956325	0.631939	0.794132	0.794132	348	418	0.247606	0.473783	0.360695	0.360695
423	0	99	0	0.741962	0.370981	0.370981	97	37	0.956325	0.631939	0.794132	0.794132	348	416	0.247606	0.471516	0.359561	0.359561
424	0	98	0	0.734468	0.367234	0.367234	97	37	0.956325	0.631939	0.794132	0.794132	348	416	0.247606	0.471516	0.359561	0.359561
425	0	98	0	0.734468	0.367234	0.367234	97	37	0.956325	0.631939	0.794132	0.794132	348	416	0.247606	0.471516	0.359561	0.359561
426	0	62	0	0.464663	0.232332	0.232332	0	37	0	0.631939	0.315969	0.315969	79	212	0.0562094	0.240292	0.148251	0.148251
427	0	62	0	0.464663	0.232332	0.232332	0	37	0	0.631939	0.315969	0.315969	79	212	0.0562094	0.240292	0.148251	0.148251
428	0	62	0	0.464663	0.232332	0.232332	0	37	0	0.631939	0.315969	0.315969	79	212	0.0562094	0.240292	0.148251	0.148251
429	0	62	0	0.464663	0.232332	0.232332	0	37	0	0.631939	0.315969	0.315969	79	212	0.0562094	0.240292	0.148251	0.148251
430	0	62	0	0.464663	0.232332	0.232332	0	64	0	1.09308	0.546541	0.546541	79	205	0.0562094	0.232358	0.144284	0.144284
431	0	62	0	0.464663	0.232332	0.232332	0	68	0	1.1614	0.5807	0.5807	79	207	0.0562094	0.234625	0.145417	0.145417
432	0	62	0	0.464663	0.232332	0.232332	0	68	0	1.1614	0.5807	0.5807	79	209	0.0562094	0.236892	0.14655	0.14655
433	0	62	0	0.464663	0.232332	0.232332	0	68	0	1.1614	0.5807	0.5807	79	209	0.0562094	0.236892	0.14655	0.14655
434	0	62	0	0.464663	0.232332	0.232332	0	68	0	1.1614	0.5807	0.5807	79	209	0.0562094	0.236892	0.14655	0.14655
435	0	62	0	0.464663	0.232332	0.232332	0	68	0	1.1614	0.5807	0.5807	79	209	0.0562094	0.236892	0.14655	0.14655
436	0	62	0	0.464663	0.232332	0.232332	0	68	0	1.1614	0.5807	0.5807	79	209	0.0562094	0.236892	0.14655	0.14655
437	0	62	0	0.464663	0.232332	0.232332	0	68	0	1.1614	0.5807	0.5807	79	180	0.0562094	0.204021	0.130115	0.130115
438	0	62	0	0.464663	0.232332	0.232332	0	68	0	1.1614	0.5807	0.5807	79	180	0.0562094	0.204021	0.130115	0.130115
439	0	62	0	0.464663	0.232332	0.232332	0	68	0	1.1614	0.5807	0.5807	79	180	0.0562094	0.204021	0.130115	0.130115
440	0	62	0	0.464663	0.232332	0.232332	0	68	0	1.1614	0.5807	0.5807	79	180	0.0562094	0.204021	0.130115	0.130115
441	0	0	0	0	0	0	0	19	0	0.324509	0.162254	0.162254	0	24	0	0.0272029	0.0136014	0.0136014
442	0	0	0	0	0	0	0	19	0	0.324509	0.162254	0.162254	0	25	0	0.0283363	0.0141682	0.0141682
443	0	0	0	0	0	0	0	19	0	0.324509	0.162254	0.162254	0	25	0	0.0283363	0.0141682	0.0141682
444	0	0	0	0	0	0	0	19	0	0.324509	0.162254	0.162254	0	25	0	0.0283363	0.0141682	0.0141682
445	0	0	0	0	0	0	0	19	0	0.324509	0.162254	0.162254	0	25	0	0.0283363	0.0141682	0.0141682
446	0	0	0	0	0	0	0	19	0	0.324509	0.162254	0.162254	0	33	0	0.0374039	0.018702	0.018702
447	0	0	0	0	0	0	0	19	0	0.324509	0.162254	0.162254	0	35	0	0.0396708	0.0198354	0.0198354
448	0	0	0	0	0	0	0	19	0	0.324509	0.162254	0.162254	0	35	0	0.0396708	0.0198354	0.0198354
449	0	35	0	0.26231	0.131155	0.131155	55	142	0.542246	2.42528	1.48376	1.48376	51	432	0.0362871	0.489652	0.262969	0.262969
450	0	35	0	0.26231	0.131155	0.131155	55	143	0.542246	2.44236	1.4923	1.4923	51	450	0.0362871	0.510054	0.27317	0.27317
451	0	35	0	0.26231	0.131155	0.131155	55	157	0.542246	2.68147	1.61186	1.61186	51	450	0.0362871	0.510054	0.27317	0.27317
452	0	35	0	0.26231	0.131155	0.131155	55	184	0.542246	3.14261	1.84243	1.84243	52	466	0.0369986	0.528189	0.282594	0.282594
453	0	35	0	0.26231	0.131155	0.131155	55	188	0.542246	3.21093	1.87659	1.87659	76	466	0.0540748	0.528189	0.291132	0.291132
454	0	35	0	0.26231	0.131155	0.131155	55	188	0.542246	3.21093	1.87659	1.87659	76	466	0.0540748	0.528189	0.291132	0.291132
455	0	35	0	0.26231	0.131155	0.131155	55	188	0.542246	3.21093	1.87659	1.87659	76	464	0.0540748	0.525922	0.289998	0.289998
456	0	35	0	0.26231	0.131155	0.131155	55	188	0.542246	3.21093	1.87659	1.87659	76	481	0.0540748	0.545191	0.299633	0.299633
457	0	35	0	0.26231	0.131155	0.131155	55	188	0.542246	3.21093	1.87659	1.87659	76	481	0.0540748	0.545191	0.299633	0.299633
458	0	35	0	0.26231	0.131155	0.131155	55	187	0.542246	3.19385	1.86805	1.86805	76	481	0.0540748	0.545191	0.299633	0.299633
459	0	35	0	0.26231	0.131155	0.131155	55	187	0.542246	3.19385	1.86805	1.86805	76	486	0.0540748	0.550858	0.302466	0.302466
460	0	35	0	0.26231	0.131155	0.131155	55	187	0.542246	3.19385	1.86805	1.86805	76	486	0.0540748	0.550858	0.302466	0.302466
461	0	35	0	0.26231	0.131155	0.131155	55	187	0.542246	3.19385	1.86805	1.86805	76	465	0.0540748	0.527056	0.290565	0.290565
462	0	35	0	0.26231	0.131155	0.131155	55	186	0.542246	3.17677	1.85951	1.85951	76	465	0.0540748	0.527056	0.290565	0.290565
463	0	35	0	0.26231	0.131155	0.131155	55	185	0.542246	3.15969	1.85097	1.85097	76	465	0.0540748	0.527056	0.290565	0.290565
464	0	35	0	0.26231	0.131155	0.131155	55	185	0.542246	3.15969	1.85097	1.85097	85	455	0.0604784	0.515721	0.2881	0.2881
465	0	35	0	0.26231	0.131155	0.131155	55	185	0.542246	3.15969	1.85097	1.85097	85	456	0.0604784	0.516854	0.288666	0.288666
466	0	35	0	0.26231	0.131155	0.131155	55	185	0.542246	3.15969	1.85097	1.85097	85	456	0.0604784	0.516854	0.288666	0.288666
467	0	35	0	0.26231	0.131155	0.131155	55	185	0.542246	3.15969	1.85097	1.85097	85	456	0.0604784	0.516854	0.288666	0.288666
468	0	35	0	0.26231	0.131155	0.131155	55	182	0.542246	3.10845	1.82535	1.82535	169	485	0.120245	0.549725	0.334985	0.334985
469	0	35	0	0.26231	0.131155	0.131155	55	182	0.542246	3.10845	1.82535	1.82535	169	485	0.120245	0.549725	0.334985	0.334985
470	0	35	0	0.26231	0.131155	0.131155	55	182	0.542246	3.10845	1.82535	1.82535	169	485	0.120245	0.549725	0.334985	0.334985
471	1	35	0.00707514	0.26231	0.134692	0.134692	55	119	0.542246	2.03245	1.28735	1.28735	333	481	0.236933	0.545191	0.391062	0.391062
472	1	35	0.00707514	0.26231	0.134692	0.134692	55	119	0.542246	2.03245	1.28735	1.28735	333	481	0.236933	0.545191	0.391062	0.391062
473	1	34	0.00707514	0.254815	0.130945	0.130945	55	119	0.542246	2.03245	1.28735	1.28735	295	452	0.209896	0.512321	0.361108	0.361108
474	1	89	0.00707514	0.667016	0.337046	0.337046	339	317	3.34221	5.41418	4.37819	4.37819	450	935	0.32018	1.05978	0.689979	0.689979
475	1	91	0.00707514	0.682006	0.34454	0.34454	339	319	3.34221	5.44833	4.39527	4.39527	450	939	0.32018	1.06431	0.692246	0.692246
476	1	91	0.00707514	0.682006	0.34454	0.34454	339	319	3.34221	5.44833	4.39527	4.39527	450	940	0.32018	1.06545	0.692813	0.692813
477	1	91	0.00707514	0.682006	0.34454	0.34454	339	322	3.34221	5.49957	4.42089	4.42089	450	942	0.32018	1.06771	0.693946	0.693946
478	1	91	0.00707514	0.682006	0.34454	0.34454	339	323	3.34221	5.51665	4.42943	4.42943	450	942	0.32018	1.06771	0.693946	0.693946
479	1	91	0.00707514	0.682006	0.34454	0.34454	339	323	3.34221	5.51665	4.42943	4.42943	450	941	0.32018	1.06658	0.693379	0.693379
480	1	91	0.00707514	0.682006	0.34454	0.34454	340	325	3.35207	5.55081	4.45144	4.45144	450	941	0.32018	1.06658	0.693379	0.693379
481	1	91	0.00707514	0.682006	0.34454	0.34454	340	325	3.35207	5.55081	4.45144	4.45144	450	941	0.32018	1.06658	0.693379	0.693379
482	1	91	0.00707514	0.682006	0.34454	0.34454	340	325	3.35207	5.55081	4.45144	4.45144	450	941	0.32018	1.06658	0.693379	0.693379
483	1	91	0.00707514	0.682006	0.34454	0.34454	340	325	3.35207	5.55081	4.45144	4.45144	450	941	0.32018	1.06658	0.693379	0.693379
484	1	91	0.00707514	0.682006	0.34454	0.34454	340	325	3.35207	5.55081	4.45144	4.45144	450	948	0.32018	1.07451	0.697347	0.697347
485	1	91	0.00707514	0.682006	0.34454	0.34454	340	325	3.35207	5.55081	4.45144	4.45144	450	951	0.32018	1.07791	0.699047	0.699047
486	1	91	0.00707514	0.682006	0.34454	0.34454	340	325	3.35207	5.55081	4.45144	4.45144	450	950	0.32018	1.07678	0.69848	0.69848
487	1	90	0.00707514	0.674511	0.340793	0.340793	340	323	3.35207	5.51665	4.43436	4.43436	450	950	0.32018	1.07678	0.69848	0.69848
488	1	88	0.00707514	0.659522	0.333298	0.333298	336	313	3.31263	5.34586	4.32924	4.32924	444	932	0.315911	1.05638	0.686144	0.686144
489	1	78	0.00707514	0.584576	0.295826	0.295826	315	270	3.10559	4.61144	3.85852	3.85852	436	855	0.310219	0.969102	0.63966	0.63966
490	0	131	0	0.981788	0.490894	0.490894	243	124	2.39574	2.11785	2.25679	2.25679	183	356	0.130206	0.403509	0.266858	0.266858
491	1	235	0.00707514	1.76122	0.884149	0.884149	243	125	2.39574	2.13493	2.26533	2.26533	515	473	0.366428	0.536123	0.451276	0.451276
492	1	235	0.00707514	1.76122	0.884149	0.884149	243	133	2.39574	2.27156	2.33365	2.33365	515	473	0.366428	0.536123	0.451276	0.451276
493	1	235	0.00707514	1.76122	0.884149	0.884149	243	133	2.39574	2.27156	2.33365	2.33365	515	473	0.366428	0.536123	0.451276	0.451276
494	1	170	0.00707514	1.27408	0.640576	0.640576	259	52	2.55349	0.88813	1.72081	1.72081	726	286	0.516557	0.324167	0.420362	0.420362
495	1	170	0.00707514	1.27408	0.640576	0.640576	259	52	2.55349	0.88813	1.72081	1.72081	726	286	0.516557	0.324167	0.420362	0.420362
496	1	170	0.00707514	1.27408	0.640576	0.640576	259	55	2.55349	0.939368	1.74643	1.74643	726	294	0.516557	0.333235	0.424896	0.424896
497	1	170	0.00707514	1.27408	0.640576	0.640576	259	55	2.55349	0.939368	1.74643	1.74643	726	294	0.516557	0.333235	0.424896	0.424896
498	1	170	0.00707514	1.27408	0.640576	0.640576	259	55	2.55349	0.939368	1.74643	1.74643	726	294	0.516557	0.333235	0.424896	0.424896
499	1	170	0.00707514	1.27408	0.640576	0.640576	259	55	2.55349	0.939368	1.74643	1.74643	726	294	0.516557	0.333235	0.424896	0.424896
500	1	170	0.00707514	1.27408	0.640576	0.640576	259	55	2.55349	0.939368	1.74643	1.74643	726	292	0.516557	0.330968	0.423763	0.423763
501	853	695	6.03509	5.20872	5.62191	5.62191	910	374	8.9717	6.3877	7.6797	7.6797	7653	3891	5.44519	4.41026	4.92773	4.92773
502	854	713	6.04217	5.34363	5.6929	5.6929	911	374	8.98156	6.3877	7.68463	7.68463	8020	3982	5.70632	4.51341	5.10986	5.10986
503	854	713	6.04217	5.34363	5.6929	5.6929	911	374	8.98156	6.3877	7.68463	7.68463	8023	3988	5.70845	4.52021	5.11433	5.11433
504	855	713	6.04924	5.34363	5.69643	5.69643	911	376	8.98156	6.42186	7.70171	7.70171	8418	4141	5.9895	4.69363	5.34156	5.34156
505	855	713	6.04924	5.34363	5.69643	5.69643	911	376	8.98156	6.42186	7.70171	7.70171	8433	4143	6.00017	4.69589	5.34803	5.34803
506	855	713	6.04924	5.34363	5.69643	5.69643	911	376	8.98156	6.42186	7.70171	7.70171	8433	4144	6.00017	4.69703	5.3486	5.3486
507	855	713	6.04924	5.34363	5.69643	5.69643	911	376	8.98156	6.42186	7.70171	7.70171	8433	4146	6.00017	4.69929	5.34973	5.34973
508	855	713	6.04924	5.34363	5.69643	5.69643	911	377	8.98156	6.43894	7.71025	7.71025	8433	4131	6.00017	4.68229	5.34123	5.34123
509	854	545	6.04217	4.08454	5.06335	5.06335	911	354	8.98156	6.04611	7.51384	7.51384	7919	3945	5.63445	4.47147	5.05296	5.05296
510	854	544	6.04217	4.07704	5.05961	5.05961	911	354	8.98156	6.04611	7.51384	7.51384	7919	3945	5.63445	4.47147	5.05296	5.05296
511	854	544	6.04217	4.07704	5.05961	5.05961	911	354	8.98156	6.04611	7.51384	7.51384	7919	3945	5.63445	4.47147	5.05296	5.05296
512	854	545	6.04217	4.08454	5.06335	5.06335	911	352	8.98156	6.01196	7.49676	7.49676	7919	3945	5.63445	4.47147	5.05296	5.05296
513	854	545	6.04217	4.08454	5.06335	5.06335	911	352	8.98156	6.01196	7.49676	7.49676	7919	3945	5.63445	4.47147	5.05296	5.05296
514	854	545	6.04217	4.08454	5.06335	5.06335	669	332	6.59568	5.67037	6.13302	6.13302	7726	3872	5.49713	4.38873	4.94293	4.94293
515	854	545	6.04217	4.08454	5.06335	5.06335	669	332	6.59568	5.67037	6.13302	6.13302	7726	3872	5.49713	4.38873	4.94293	4.94293
516	854	545	6.04217	4.08454	5.06335	5.06335	669	332	6.59568	5.67037	6.13302	6.13302	7726	3872	5.49713	4.38873	4.94293	4.94293
517	854	545	6.04217	4.08454	5.06335	5.06335	669	331	6.59568	5.65329	6.12448	6.12448	7726	3870	5.49713	4.38646	4.9418	4.9418
518	854	543	6.04217	4.06955	5.05586	5.05586	652	319	6.42808	5.44833	5.93821	5.93821	7688	3852	5.4701	4.36606	4.91808	4.91808
519	854	543	6.04217	4.06955	5.05586	5.05586	652	319	6.42808	5.44833	5.93821	5.93821	7531	3816	5.35839	4.32526	4.84182	4.84182
520	854	543	6.04217	4.06955	5.05586	5.05586	652	319	6.42808	5.44833	5.93821	5.93821	7531	3817	5.35839	4.32639	4.84239	4.84239
521	739	516	5.22853	3.8672	4.54786	4.54786	586	273	5.77738	4.66268	5.22003	5.22003	6900	3688	4.90942	4.18017	4.5448	4.5448
522	0	44	0	0.329761	0.16488	0.16488	0	13	0	0.222032	0.111016	0.111016	97	31	0.0690165	0.035137	0.0520768	0.0520768
523	0	44	0	0.329761	0.16488	0.16488	0	13	0	0.222032	0.111016	0.111016	97	31	0.0690165	0.035137	0.0520768	0.0520768
524	0	44	0	0.329761	0.16488	0.16488	0	13	0	0.222032	0.111016	0.111016	97	31	0.0690165	0.035137	0.0520768	0.0520768
525	0	128	0	0.959305	0.479652	0.479652	41	2	0.40422	0.0341588	0.219189	0.219189	200	149	0.142302	0.168884	0.155593	0.155593
526	0	128	0	0.959305	0.479652	0.479652	41	2	0.40422	0.0341588	0.219189	0.219189	200	149	0.142302	0.168884	0.155593	0.155593
527	0	128	0	0.959305	0.479652	0.479652	41	2	0.40422	0.0341588	0.219189	0.219189	200	149	0.142302	0.168884	0.155593	0.155593
528	0	165	0	1.2366	0.618302	0.618302	41	4	0.40422	0.0683177	0.236269	0.236269	203	163	0.144437	0.184753	0.164595	0.164595
529	0	165	0	1.2366	0.618302	0.618302	41	4	0.40422	0.0683177	0.236269	0.236269	203	163	0.144437	0.184753	0.164595	0.164595
530	0	255	0	1.91111	0.955557	0.955557	162	14	1.59716	0.239112	0.918136	0.918136	337	299	0.239779	0.338902	0.289341	0.289341
531	0	256	0	1.91861	0.959305	0.959305	162	16	1.59716	0.273271	0.935216	0.935216	470	428	0.33441	0.485118	0.409764	0.409764
532	0	256	0	1.91861	0.959305	0.959305	162	16	1.59716	0.273271	0.935216	0.935216	485	436	0.345083	0.494185	0.419634	0.419634
533	1	256	0.00707514	1.91861	0.962842	0.962842	162	16	1.59716	0.273271	0.935216	0.935216	628	436	0.446829	0.494185	0.470507	0.470507
534	1	332	0.00707514	2.4882	1.24764	1.24764	162	104	1.59716	1.77626	1.68671	1.68671	1506	981	1.07154	1.11192	1.09173	1.09173
535	1	332	0.00707514	2.4882	1.24764	1.24764	162	104	1.59716	1.77626	1.68671	1.68671	1506	981	1.07154	1.11192	1.09173	1.09173
536	1	332	0.00707514	2.4882	1.24764	1.24764	162	104	1.59716	1.77626	1.68671	1.68671	1506	981	1.07154	1.11192	1.09173	1.09173
537	1	332	0.00707514	2.4882	1.24764	1.24764	162	104	1.59716	1.77626	1.68671	1.68671	1506	981	1.07154	1.11192	1.09173	1.09173
538	1	332	0.00707514	2.4882	1.24764	1.24764	162	104	1.59716	1.77626	1.68671	1.68671	1506	982	1.07154	1.11305	1.09229	1.09229
539	1	332	0.00707514	2.4882	1.24764	1.24764	162	102	1.59716	1.7421	1.66963	1.66963	1506	983	1.07154	1.11418	1.09286	1.09286
540	1	332	0.00707514	2.4882	1.24764	1.24764	162	102	1.59716	1.7421	1.66963	1.66963	1506	984	1.07154	1.11532	1.09343	1.09343
541	1	332	0.00707514	2.4882	1.24764	1.24764	162	102	1.59716	1.7421	1.66963	1.66963	1506	984	1.07154	1.11532	1.09343	1.09343
542	1	288	0.00707514	2.15844	1.08276	1.08276	162	97	1.59716	1.6567	1.62693	1.62693	1375	984	0.978327	1.11532	1.04682	1.04682
543	2	325	0.0141503	2.43573	1.22494	1.22494	205	113	2.0211	1.92997	1.97554	1.97554	1550	1105	1.10284	1.25247	1.17765	1.17765
544	2	325	0.0141503	2.43573	1.22494	1.22494	205	114	2.0211	1.94705	1.98408	1.98408	1550	1110	1.10284	1.25813	1.18049	1.18049
545	2	325	0.0141503	2.43573	1.22494	1.22494	205	114	2.0211	1.94705	1.98408	1.98408	1550	1110	1.10284	1.25813	1.18049	1.18049
546	2	324	0.0141503	2.42824	1.22119	1.22119	205	118	2.0211	2.01537	2.01823	2.01823	1550	1100	1.10284	1.2468	1.17482	1.17482
547	2	273	0.0141503	2.04602	1.03008	1.03008	164	118	1.61688	2.01537	1.81613	1.81613	1548	1071	1.10142	1.21393	1.15767	1.15767
548	3	291	0.0212254	2.18092	1.10107	1.10107	179	118	1.76476	2.01537	1.89007	1.89007	1490	1015	1.06015	1.15045	1.1053	1.1053
549	3	291	0.0212254	2.18092	1.10107	1.10107	179	118	1.76476	2.01537	1.89007	1.89007	1490	1015	1.06015	1.15045	1.1053	1.1053
550	3	291	0.0212254	2.18092	1.10107	1.10107	179	118	1.76476	2.01537	1.89007	1.89007	1490	1015	1.06015	1.15045	1.1053	1.1053
551	3	291	0.0212254	2.18092	1.10107	1.10107	179	118	1.76476	2.01537	1.89007	1.89007	1490	1015	1.06015	1.15045	1.1053	1.1053
552	2	273	0.0141503	2.04602	1.03008	1.03008	130	89	1.28167	1.52007	1.40087	1.40087	1001	842	0.712222	0.954367	0.833295	0.833295
553	2	273	0.0141503	2.04602	1.03008	1.03008	130	89	1.28167	1.52007	1.40087	1.40087	1001	842	0.712222	0.954367	0.833295	0.833295
554	2	273	0.0141503	2.04602	1.03008	1.03008	130	89	1.28167	1.52007	1.40087	1.40087	971	842	0.690877	0.954367	0.822622	0.822622
555	2	170	0.0141503	1.27408	0.644113	0.644113	427	234	4.2098	3.99658	4.10319	4.10319	849	1130	0.604073	1.2808	0.942437	0.942437
556	2	170	0.0141503	1.27408	0.644113	0.644113	578	235	5.69851	4.01366	4.85609	4.85609	849	1135	0.604073	1.28647	0.945271	0.945271
557	2	170	0.0141503	1.27408	0.644113	0.644113	578	235	5.69851	4.01366	4.85609	4.85609	849	1139	0.604073	1.291	0.947538	0.947538
558	2	170	0.0141503	1.27408	0.644113	0.644113	578	241	5.69851	4.11614	4.90733	4.90733	849	1175	0.604073	1.33181	0.96794	0.96794
559	2	170	0.0141503	1.27408	0.644113	0.644113	578	241	5.69851	4.11614	4.90733	4.90733	849	1175	0.604073	1.33181	0.96794	0.96794
560	2	166	0.0141503	1.2441	0.629124	0.629124	578	241	5.69851	4.11614	4.90733	4.90733	849	1164	0.604073	1.31934	0.961706	0.961706
561	1	128	0.00707514	0.959305	0.48319	0.48319	539	225	5.31401	3.84287	4.57844	4.57844	787	1096	0.559959	1.24226	0.901112	0.901112
562	1	128	0.00707514	0.959305	0.48319	0.48319	539	225	5.31401	3.84287	4.57844	4.57844	787	1096	0.559959	1.24226	0.901112	0.901112
563	1	128	0.00707514	0.959305	0.48319	0.48319	539	225	5.31401	3.84287	4.57844	4.57844	787	1096	0.559959	1.24226	0.901112	0.901112
564	1	128	0.00707514	0.959305	0.48319	0.48319	539	225	5.31401	3.84287	4.57844	4.57844	787	1097	0.559959	1.2434	0.901678	0.901678
565	1	122	0.00707514	0.914337	0.460706	0.460706	539	225	5.31401	3.84287	4.57844	4.57844	787	1024	0.559959	1.16066	0.860307	0.860307
566	1	122	0.00707514	0.914337	0.460706	0.460706	539	225	5.31401	3.84287	4.57844	4.57844	787	1024	0.559959	1.16066	0.860307	0.860307
567	1	122	0.00707514	0.914337	0.460706	0.460706	539	225	5.31401	3.84287	4.57844	4.57844	787	1024	0.559959	1.16066	0.860307	0.860307
568	1	122	0.00707514	0.914337	0.460706	0.460706	539	225	5.31401	3.84287	4.57844	4.57844	787	1024	0.559959	1.16066	0.860307	0.860307
569	1	122	0.00707514	0.914337	0.460706	0.460706	539	225	5.31401	3.84287	4.57844	4.57844	787	1024	0.559959	1.16066	0.860307	0.860307
570	1	148	0.00707514	1.1092	0.558135	0.558135	539	225	5.31401	3.84287	4.57844	4.57844	787	1019	0.559959	1.15499	0.857474	0.857474
571	1	148	0.00707514	1.1092	0.558135	0.558135	539	225	5.31401	3.84287	4.57844	4.57844	787	1018	0.559959	1.15385	0.856907	0.856907
572	0	86	0	0.644533	0.322266	0.322266	536	224	5.28443	3.82579	4.55511	4.55511	633	946	0.450386	1.07225	0.761316	0.761316
573	0	86	0	0.644533	0.322266	0.322266	536	224	5.28443	3.82579	4.55511	4.55511	633	946	0.450386	1.07225	0.761316	0.761316
574	0	86	0	0.644533	0.322266	0.322266	461	177	4.54501	3.02306	3.78403	3.78403	633	906	0.450386	1.02691	0.738647	0.738647
575	0	30	0	0.224837	0.112418	0.112418	2	56	0.019718	0.956447	0.488083	0.488083	127	192	0.0903619	0.217623	0.153992	0.153992
576	0	30	0	0.224837	0.112418	0.112418	2	56	0.019718	0.956447	0.488083	0.488083	127	202	0.0903619	0.228957	0.15966	0.15966
577	0	30	0	0.224837	0.112418	0.112418	2	56	0.019718	0.956447	0.488083	0.488083	127	182	0.0903619	0.206288	0.148325	0.148325
578	0	30	0	0.224837	0.112418	0.112418	2	56	0.019718	0.956447	0.488083	0.488083	127	186	0.0903619	0.210822	0.150592	0.150592
579	0	30	0	0.224837	0.112418	0.112418	2	109	0.019718	1.86166	0.940687	0.940687	156	189	0.110996	0.214223	0.162609	0.162609
580	0	30	0	0.224837	0.112418	0.112418	2	109	0.019718	1.86166	0.940687	0.940687	156	189	0.110996	0.214223	0.162609	0.162609
581	0	30	0	0.224837	0.112418	0.112418	2	109	0.019718	1.86166	0.940687	0.940687	160	189	0.113842	0.214223	0.164032	0.164032
582	0	30	0	0.224837	0.112418	0.112418	2	109	0.019718	1.86166	0.940687	0.940687	60	195	0.0426906	0.221023	0.131857	0.131857
583	0	30	0	0.224837	0.112418	0.112418	2	109	0.019718	1.86166	0.940687	0.940687	60	195	0.0426906	0.221023	0.131857	0.131857
584	0	36	0	0.269804	0.134902	0.134902	91	140	0.89717	2.39112	1.64414	1.64414	41	256	0.0291719	0.290164	0.159668	0.159668
585	0	41	0	0.307277	0.153639	0.153639	91	140	0.89717	2.39112	1.64414	1.64414	99	287	0.0704396	0.325301	0.19787	0.19787
586	0	41	0	0.307277	0.153639	0.153639	91	140	0.89717	2.39112	1.64414	1.64414	99	287	0.0704396	0.325301	0.19787	0.19787
587	0	41	0	0.307277	0.153639	0.153639	91	142	0.89717	2.42528	1.66122	1.66122	99	293	0.0704396	0.332102	0.201271	0.201271
588	0	41	0	0.307277	0.153639	0.153639	91	142	0.89717	2.42528	1.66122	1.66122	99	293	0.0704396	0.332102	0.201271	0.201271
589	0	41	0	0.307277	0.153639	0.153639	91	142	0.89717	2.42528	1.66122	1.66122	99	293	0.0704396	0.332102	0.201271	0.201271
590	0	45	0	0.337255	0.168628	0.168628	91	142	0.89717	2.42528	1.66122	1.66122	105	334	0.0747086	0.378573	0.226641	0.226641
591	0	45	0	0.337255	0.168628	0.168628	91	143	0.89717	2.44236	1.66976	1.66976	107	334	0.0761317	0.378573	0.227352	0.227352
592	0	45	0	0.337255	0.168628	0.168628	91	143	0.89717	2.44236	1.66976	1.66976	107	334	0.0761317	0.378573	0.227352	0.227352
593	0	45	0	0.337255	0.168628	0.168628	91	143	0.89717	2.44236	1.66976	1.66976	107	334	0.0761317	0.378573	0.227352	0.227352
594	0	41	0	0.307277	0.153639	0.153639	91	114	0.89717	1.94705	1.42211	1.42211	110	345	0.0782662	0.391041	0.234654	0.234654
595	0	41	0	0.307277	0.153639	0.153639	91	114	0.89717	1.94705	1.42211	1.42211	140	352	0.0996115	0.398975	0.249293	0.249293
596	0	41	0	0.307277	0.153639	0.153639	91	114	0.89717	1.94705	1.42211	1.42211	140	352	0.0996115	0.398975	0.249293	0.249293
597	0	91	0	0.682006	0.341003	0.341003	91	114	0.89717	1.94705	1.42211	1.42211	211	331	0.150129	0.375173	0.262651	0.262651
598	0	91	0	0.682006	0.341003	0.341003	91	101	0.89717	1.72502	1.3111	1.3111	211	331	0.150129	0.375173	0.262651	0.262651
599	0	91	0	0.682006	0.341003	0.341003	91	101	0.89717	1.72502	1.3111	1.3111	211	331	0.150129	0.375173	0.262651	0.262651
600	1	115	0.00707514	0.861875	0.434475	0.434475	91	101	0.89717	1.72502	1.3111	1.3111	211	331	0.150129	0.375173	0.262651	0.262651
601	1112	5030	7.86755	37.6977	22.7826	22.7826	1612	1883	15.8927	32.1605	24.0266	24.0266	25518	21284	18.1563	24.1244	21.1404	21.1404
602	1112	5146	7.86755	38.567	23.2173	23.2173	1615	1938	15.9223	33.0999	24.5111	24.5111	25918	21881	18.4409	24.8011	21.621	21.621
603	1112	5146	7.86755	38.567	23.2173	23.2173	1615	1938	15.9223	33.0999	24.5111	24.5111	25918	21956	18.4409	24.8861	21.6635	21.6635
604	1113	5174	7.87463	38.7769	23.3258	23.3258	1615	1938	15.9223	33.0999	24.5111	24.5111	26056	22117	18.5391	25.0686	21.8038	21.8038
605	1113	5174	7.87463	38.7769	23.3258	23.3258	1615	1938	15.9223	33.0999	24.5111	24.5111	26117	22093	18.5825	25.0414	21.8119	21.8119
606	1113	5175	7.87463	38.7844	23.3295	23.3295	1615	1939	15.9223	33.117	24.5197	24.5197	26160	22139	18.6131	25.0935	21.8533	21.8533
607	1113	5175	7.87463	38.7844	23.3295	23.3295	1615	1964	15.9223	33.544	24.7331	24.7331	26160	22143	18.6131	25.098	21.8556	21.8556
608	1113	5179	7.87463	38.8144	23.3445	23.3445	1615	1970	15.9223	33.6465	24.7844	24.7844	26133	22159	18.5939	25.1162	21.855	21.855
609	1113	5179	7.87463	38.8144	23.3445	23.3445	1615	1970	15.9223	33.6465	24.7844	24.7844	26133	22162	18.5939	25.1196	21.8567	21.8567
610	1113	5179	7.87463	38.8144	23.3445	23.3445	1615	2200	15.9223	37.5747	26.7485	26.7485	26133	22163	18.5939	25.1207	21.8573	21.8573
611	1113	5179	7.87463	38.8144	23.3445	23.3445	1615	2326	15.9223	39.7267	27.8245	27.8245	26133	22166	18.5939	25.1241	21.859	21.859
612	1113	5166	7.87463	38.7169	23.2958	23.2958	1615	2326	15.9223	39.7267	27.8245	27.8245	26133	22163	18.5939	25.1207	21.8573	21.8573
613	1113	5163	7.87463	38.6944	23.2845	23.2845	1615	2326	15.9223	39.7267	27.8245	27.8245	26133	22118	18.5939	25.0697	21.8318	21.8318
614	1113	5163	7.87463	38.6944	23.2845	23.2845	1615	2348	15.9223	40.1025	28.0124	28.0124	26182	22186	18.6288	25.1468	21.8878	21.8878
615	1113	5162	7.87463	38.687	23.2808	23.2808	1615	2325	15.9223	39.7096	27.816	27.816	26182	22186	18.6288	25.1468	21.8878	21.8878
616	1113	5161	7.87463	38.6795	23.277	23.277	1615	2323	15.9223	39.6755	27.7989	27.7989	26182	22185	18.6288	25.1456	21.8872	21.8872
617	1089	5157	7.70483	38.6495	23.1772	23.1772	1615	2323	15.9223	39.6755	27.7989	27.7989	26180	22101	18.6274	25.0504	21.8389	21.8389
618	574	4728	4.06113	35.4343	19.7477	19.7477	1187	1920	11.7027	32.7925	22.2476	22.2476	19873	19686	14.1399	22.3132	18.2265	18.2265
619	495	4661	3.50219	34.9322	19.2172	19.2172	1012	1469	9.97732	25.0897	17.5335	17.5335	19027	19268	13.5379	21.8394	17.6886	17.6886
620	492	4324	3.48097	32.4065	17.9437	17.9437	1011	1220	9.96747	20.8369	15.4022	15.4022	15363	17566	10.9309	19.9102	15.4206	15.4206
621	492	4323	3.48097	32.399	17.94	17.94	1011	1220	9.96747	20.8369	15.4022	15.4022	15363	17541	10.9309	19.8819	15.4064	15.4064
622	492	4323	3.48097	32.399	17.94	17.94	1011	1220	9.96747	20.8369	15.4022	15.4022	15363	17541	10.9309	19.8819	15.4064	15.4064
623	492	4209	3.48097	31.5446	17.5128	17.5128	899	1147	8.86326	19.5901	14.2267	14.2267	14584	17219	10.3767	19.5169	14.9468	14.9468
624	0	2	0	0.0149891	0.00749457	0.00749457	0	173	0	2.95474	1.47737	1.47737	80	244	0.0569209	0.276562	0.166742	0.166742
625	0	2	0	0.0149891	0.00749457	0.00749457	0	176	0	3.00598	1.50299	1.50299	80	228	0.0569209	0.258427	0.157674	0.157674
626	0	2	0	0.0149891	0.00749457	0.00749457	0	176	0	3.00598	1.50299	1.50299	80	228	0.0569209	0.258427	0.157674	0.157674
627	0	2	0	0.0149891	0.00749457	0.00749457	0	176	0	3.00598	1.50299	1.50299	80	229	0.0569209	0.259561	0.158241	0.158241
628	0	2	0	0.0149891	0.00749457	0.00749457	0	176	0	3.00598	1.50299	1.50299	80	231	0.0569209	0.261828	0.159374	0.159374
629	0	2	0	0.0149891	0.00749457	0.00749457	0	176	0	3.00598	1.50299	1.50299	80	231	0.0569209	0.261828	0.159374	0.159374
630	0	2	0	0.0149891	0.00749457	0.00749457	0	176	0	3.00598	1.50299	1.50299	80	231	0.0569209	0.261828	0.159374	0.159374
631	0	2	0	0.0149891	0.00749457	0.00749457	0	176	0	3.00598	1.50299	1.50299	80	232	0.0569209	0.262961	0.159941	0.159941
632	0	2	0	0.0149891	0.00749457	0.00749457	0	176	0	3.00598	1.50299	1.50299	80	234	0.0569209	0.265228	0.161074	0.161074
633	0	2	0	0.0149891	0.00749457	0.00749457	0	176	0	3.00598	1.50299	1.50299	80	234	0.0569209	0.265228	0.161074	0.161074
634	0	2	0	0.0149891	0.00749457	0.00749457	0	176	0	3.00598	1.50299	1.50299	51	234	0.0362871	0.265228	0.150757	0.150757
635	0	2	0	0.0149891	0.00749457	0.00749457	0	156	0	2.66439	1.33219	1.33219	1	207	0.000711511	0.234625	0.117668	0.117668
636	0	2	0	0.0149891	0.00749457	0.00749457	0	156	0	2.66439	1.33219	1.33219	1	206	0.000711511	0.233491	0.117101	0.117101
637	0	2	0	0.0149891	0.00749457	0.00749457	0	156	0	2.66439	1.33219	1.33219	1	206	0.000711511	0.233491	0.117101	0.117101
638	0	2	0	0.0149891	0.00749457	0.00749457	0	156	0	2.66439	1.33219	1.33219	1	202	0.000711511	0.228957	0.114834	0.114834
639	0	2	0	0.0149891	0.00749457	0.00749457	0	156	0	2.66439	1.33219	1.33219	1	202	0.000711511	0.228957	0.114834	0.114834
640	0	2	0	0.0149891	0.00749457	0.00749457	0	157	0	2.68147	1.34073	1.34073	1	200	0.000711511	0.226691	0.113701	0.113701
641	0	7	0	0.052462	0.026231	0.026231	0	19	0	0.324509	0.162254	0.162254	1	115	0.000711511	0.130347	0.0655293	0.0655293
642	0	7	0	0.052462	0.026231	0.026231	0	21	0	0.358668	0.179334	0.179334	1	117	0.000711511	0.132614	0.0666627	0.0666627
643	0	7	0	0.052462	0.026231	0.026231	0	21	0	0.358668	0.179334	0.179334	1	117	0.000711511	0.132614	0.0666627	0.0666627
644	0	7	0	0.052462	0.026231	0.026231	0	21	0	0.358668	0.179334	0.179334	1	117	0.000711511	0.132614	0.0666627	0.0666627
645	0	7	0	0.052462	0.026231	0.026231	0	3	0	0.0512383	0.0256191	0.0256191	1	58	0.000711511	0.0657403	0.0332259	0.0332259
646	0	7	0	0.052462	0.026231	0.026231	0	3	0	0.0512383	0.0256191	0.0256191	1	58	0.000711511	0.0657403	0.0332259	0.0332259
647	0	7	0	0.052462	0.026231	0.026231	0	3	0	0.0512383	0.0256191	0.0256191	1	58	0.000711511	0.0657403	0.0332259	0.0332259
648	0	7	0	0.052462	0.026231	0.026231	0	3	0	0.0512383	0.0256191	0.0256191	1	58	0.000711511	0.0657403	0.0332259	0.0332259
649	0	7	0	0.052462	0.026231	0.026231	0	2	0	0.0341588	0.0170794	0.0170794	1	57	0.000711511	0.0646068	0.0326592	0.0326592
650	0	7	0	0.052462	0.026231	0.026231	0	2	0	0.0341588	0.0170794	0.0170794	1	57	0.000711511	0.0646068	0.0326592	0.0326592
651	0	7	0	0.052462	0.026231	0.026231	0	2	0	0.0341588	0.0170794	0.0170794	1	57	0.000711511	0.0646068	0.0326592	0.0326592
652	0	7	0	0.052462	0.026231	0.026231	0	2	0	0.0341588	0.0170794	0.0170794	1	57	0.000711511	0.0646068	0.0326592	0.0326592
653	0	7	0	0.052462	0.026231	0.026231	0	2	0	0.0341588	0.0170794	0.0170794	1	57	0.000711511	0.0646068	0.0326592	0.0326592
654	0	7	0	0.052462	0.026231	0.026231	0	0	0	0	0	0	0	0	0	0	0	0
655	0	7	0	0.052462	0.026231	0.026231	0	0	0	0	0	0	0	0	0	0	0	0
656	0	7	0	0.052462	0.026231	0.026231	0	0	0	0	0	0	0	0	0	0	0	0
657	0	0	0	0	0	0	0	2	0	0.0341588	0.0170794	0.0170794	0	6	0	0.00680072	0.00340036	0.00340036
658	0	0	0	0	0	0	0	2	0	0.0341588	0.0170794	0.0170794	0	6	0	0.00680072	0.00340036	0.00340036
659	0	0	0	0	0	0	0	2	0	0.0341588	0.0170794	0.0170794	0	6	0	0.00680072	0.00340036	0.00340036
660	0	11	0	0.0824402	0.0412201	0.0412201	0	4	0	0.0683177	0.0341588	0.0341588	90	114	0.064036	0.129214	0.0966248	0.0966248
661	0	11	0	0.0824402	0.0412201	0.0412201	0	4	0	0.0683177	0.0341588	0.0341588	90	114	0.064036	0.129214	0.0966248	0.0966248
662	0	121	0	0.906843	0.453421	0.453421	0	57	0	0.973527	0.486763	0.486763	116	275	0.0825353	0.311699	0.197117	0.197117
663	0	121	0	0.906843	0.453421	0.453421	0	57	0	0.973527	0.486763	0.486763	116	275	0.0825353	0.311699	0.197117	0.197117
664	0	121	0	0.906843	0.453421	0.453421	0	57	0	0.973527	0.486763	0.486763	116	275	0.0825353	0.311699	0.197117	0.197117
665	0	121	0	0.906843	0.453421	0.453421	0	57	0	0.973527	0.486763	0.486763	116	290	0.0825353	0.328701	0.205618	0.205618
666	0	121	0	0.906843	0.453421	0.453421	0	57	0	0.973527	0.486763	0.486763	351	290	0.24974	0.328701	0.289221	0.289221
667	0	121	0	0.906843	0.453421	0.453421	0	61	0	1.04184	0.520922	0.520922	351	290	0.24974	0.328701	0.289221	0.289221
668	0	121	0	0.906843	0.453421	0.453421	0	61	0	1.04184	0.520922	0.520922	351	290	0.24974	0.328701	0.289221	0.289221
669	0	121	0	0.906843	0.453421	0.453421	0	61	0	1.04184	0.520922	0.520922	351	290	0.24974	0.328701	0.289221	0.289221
670	0	117	0	0.876864	0.438432	0.438432	135	62	1.33097	1.05892	1.19495	1.19495	351	290	0.24974	0.328701	0.289221	0.289221
671	0	117	0	0.876864	0.438432	0.438432	135	62	1.33097	1.05892	1.19495	1.19495	351	290	0.24974	0.328701	0.289221	0.289221
672	0	117	0	0.876864	0.438432	0.438432	135	62	1.33097	1.05892	1.19495	1.19495	351	290	0.24974	0.328701	0.289221	0.289221
673	0	117	0	0.876864	0.438432	0.438432	135	62	1.33097	1.05892	1.19495	1.19495	351	290	0.24974	0.328701	0.289221	0.289221
674	0	117	0	0.876864	0.438432	0.438432	135	62	1.33097	1.05892	1.19495	1.19495	351	290	0.24974	0.328701	0.289221	0.289221
675	0	118	0	0.884359	0.442179	0.442179	135	55	1.33097	0.939368	1.13517	1.13517	351	340	0.24974	0.385374	0.317557	0.317557
676	0	118	0	0.884359	0.442179	0.442179	135	56	1.33097	0.956447	1.14371	1.14371	351	340	0.24974	0.385374	0.317557	0.317557
677	0	118	0	0.884359	0.442179	0.442179	135	57	1.33097	0.973527	1.15225	1.15225	351	340	0.24974	0.385374	0.317557	0.317557
678	0	118	0	0.884359	0.442179	0.442179	135	57	1.33097	0.973527	1.15225	1.15225	351	340	0.24974	0.385374	0.317557	0.317557
679	0	118	0	0.884359	0.442179	0.442179	135	56	1.33097	0.956447	1.14371	1.14371	272	320	0.193531	0.362705	0.278118	0.278118
680	0	118	0	0.884359	0.442179	0.442179	135	56	1.33097	0.956447	1.14371	1.14371	272	320	0.193531	0.362705	0.278118	0.278118
681	0	118	0	0.884359	0.442179	0.442179	135	56	1.33097	0.956447	1.14371	1.14371	272	320	0.193531	0.362705	0.278118	0.278118
682	0	118	0	0.884359	0.442179	0.442179	135	56	1.33097	0.956447	1.14371	1.14371	272	320	0.193531	0.362705	0.278118	0.278118
683	0	118	0	0.884359	0.442179	0.442179	135	56	1.33097	0.956447	1.14371	1.14371	272	320	0.193531	0.362705	0.278118	0.278118
684	0	118	0	0.884359	0.442179	0.442179	135	55	1.33097	0.939368	1.13517	1.13517	272	320	0.193531	0.362705	0.278118	0.278118
685	0	5	0	0.0374728	0.0187364	0.0187364	135	12	1.33097	0.204953	0.76796	0.76796	0	116	0	0.131481	0.0657403	0.0657403
686	0	3	0	0.0224837	0.0112418	0.0112418	135	2	1.33097	0.0341588	0.682563	0.682563	0	116	0	0.131481	0.0657403	0.0657403
687	0	3	0	0.0224837	0.0112418	0.0112418	135	2	1.33097	0.0341588	0.682563	0.682563	0	116	0	0.131481	0.0657403	0.0657403
688	0	3	0	0.0224837	0.0112418	0.0112418	135	2	1.33097	0.0341588	0.682563	0.682563	0	116	0	0.131481	0.0657403	0.0657403
689	0	3	0	0.0224837	0.0112418	0.0112418	135	2	1.33097	0.0341588	0.682563	0.682563	0	116	0	0.131481	0.0657403	0.0657403
690	0	1	0	0.00749457	0.00374728	0.00374728	0	2	0	0.0341588	0.0170794	0.0170794	0	130	0	0.147349	0.0736744	0.0736744
691	0	1	0	0.00749457	0.00374728	0.00374728	0	2	0	0.0341588	0.0170794	0.0170794	0	130	0	0.147349	0.0736744	0.0736744
692	0	1	0	0.00749457	0.00374728	0.00374728	0	2	0	0.0341588	0.0170794	0.0170794	0	130	0	0.147349	0.0736744	0.0736744
693	0	1	0	0.00749457	0.00374728	0.00374728	0	2	0	0.0341588	0.0170794	0.0170794	0	137	0	0.155283	0.0776415	0.0776415
694	0	1	0	0.00749457	0.00374728	0.00374728	0	2	0	0.0341588	0.0170794	0.0170794	0	137	0	0.155283	0.0776415	0.0776415
695	0	1	0	0.00749457	0.00374728	0.00374728	0	6	0	0.102477	0.0512383	0.0512383	11	136	0.00782662	0.15415	0.0809881	0.0809881
696	0	1	0	0.00749457	0.00374728	0.00374728	0	6	0	0.102477	0.0512383	0.0512383	14	136	0.00996115	0.15415	0.0820554	0.0820554
697	0	1	0	0.00749457	0.00374728	0.00374728	0	6	0	0.102477	0.0512383	0.0512383	14	136	0.00996115	0.15415	0.0820554	0.0820554
698	0	4	0	0.0299783	0.0149891	0.0149891	0	6	0	0.102477	0.0512383	0.0512383	14	114	0.00996115	0.129214	0.0695874	0.0695874
699	0	4	0	0.0299783	0.0149891	0.0149891	0	6	0	0.102477	0.0512383	0.0512383	141	130	0.100323	0.147349	0.123836	0.123836
700	0	4	0	0.0299783	0.0149891	0.0149891	0	6	0	0.102477	0.0512383	0.0512383	141	163	0.100323	0.184753	0.142538	0.142538
701	0	13	0	0.0974294	0.0487147	0.0487147	0	7	0	0.119556	0.059778	0.059778	484	198	0.344371	0.224424	0.284397	0.284397
702	0	13	0	0.0974294	0.0487147	0.0487147	0	7	0	0.119556	0.059778	0.059778	484	198	0.344371	0.224424	0.284397	0.284397
703	0	13	0	0.0974294	0.0487147	0.0487147	0	7	0	0.119556	0.059778	0.059778	495	231	0.352198	0.261828	0.307013	0.307013
704	0	13	0	0.0974294	0.0487147	0.0487147	0	3	0	0.0512383	0.0256191	0.0256191	494	230	0.351486	0.260694	0.30609	0.30609
705	0	13	0	0.0974294	0.0487147	0.0487147	0	3	0	0.0512383	0.0256191	0.0256191	494	231	0.351486	0.261828	0.306657	0.306657
706	0	13	0	0.0974294	0.0487147	0.0487147	0	3	0	0.0512383	0.0256191	0.0256191	494	231	0.351486	0.261828	0.306657	0.306657
707	5	519	0.0353757	3.88968	1.96253	1.96253	136	73	1.34083	1.2468	1.29381	1.29381	3489	2295	2.48246	2.60127	2.54187	2.54187
708	6	815	0.0424508	6.10807	3.07526	3.07526	483	219	4.7619	3.74039	4.25115	4.25115	6306	4047	4.48679	4.58708	4.53694	4.53694
709	6	839	0.0424508	6.28794	3.1652	3.1652	483	219	4.7619	3.74039	4.25115	4.25115	6514	4073	4.63478	4.61655	4.62567	4.62567
710	6	839	0.0424508	6.28794	3.1652	3.1652	483	220	4.7619	3.75747	4.25969	4.25969	6514	4074	4.63478	4.61769	4.62623	4.62623
711	6	839	0.0424508	6.28794	3.1652	3.1652	483	220	4.7619	3.75747	4.25969	4.25969	6514	4074	4.63478	4.61769	4.62623	4.62623
712	25	1011	0.176878	7.57701	3.87694	3.87694	487	256	4.80134	4.37233	4.58684	4.58684	7259	4160	5.16486	4.71516	4.94001	4.94001
713	443	1192	3.13429	8.93352	6.0339	6.0339	687	339	6.77314	5.78992	6.28153	6.28153	9573	5141	6.81129	5.82708	6.31919	6.31919
714	443	1192	3.13429	8.93352	6.0339	6.0339	687	346	6.77314	5.90948	6.34131	6.34131	9573	5143	6.81129	5.82935	6.32032	6.32032
715	443	1192	3.13429	8.93352	6.0339	6.0339	687	346	6.77314	5.90948	6.34131	6.34131	9573	5143	6.81129	5.82935	6.32032	6.32032
716	443	1192	3.13429	8.93352	6.0339	6.0339	687	346	6.77314	5.90948	6.34131	6.34131	9617	5241	6.8426	5.94043	6.39151	6.39151
717	443	1192	3.13429	8.93352	6.0339	6.0339	687	346	6.77314	5.90948	6.34131	6.34131	9617	5241	6.8426	5.94043	6.39151	6.39151
718	443	1240	3.13429	9.29326	6.21377	6.21377	687	345	6.77314	5.8924	6.33277	6.33277	9576	5485	6.81343	6.21699	6.51521	6.51521
719	443	1240	3.13429	9.29326	6.21377	6.21377	687	345	6.77314	5.8924	6.33277	6.33277	9657	5485	6.87106	6.21699	6.54402	6.54402
720	443	1263	3.13429	9.46564	6.29996	6.29996	687	375	6.77314	6.40478	6.58896	6.58896	9340	5419	6.64551	6.14218	6.39385	6.39385
721	443	1436	3.13429	10.7622	6.94824	6.94824	866	437	8.53791	7.46371	8.00081	8.00081	9467	5639	6.73587	6.39154	6.56371	6.56371
722	443	1436	3.13429	10.7622	6.94824	6.94824	866	437	8.53791	7.46371	8.00081	8.00081	9467	5639	6.73587	6.39154	6.56371	6.56371
723	443	1436	3.13429	10.7622	6.94824	6.94824	866	437	8.53791	7.46371	8.00081	8.00081	9467	5639	6.73587	6.39154	6.56371	6.56371
724	443	1436	3.13429	10.7622	6.94824	6.94824	866	437	8.53791	7.46371	8.00081	8.00081	9453	5610	6.72591	6.35867	6.54229	6.54229
725	444	1485	3.14136	11.1294	7.1354	7.1354	866	451	8.53791	7.70282	8.12036	8.12036	9515	5672	6.77003	6.42894	6.59948	6.59948
726	444	1485	3.14136	11.1294	7.1354	7.1354	866	451	8.53791	7.70282	8.12036	8.12036	9515	5672	6.77003	6.42894	6.59948	6.59948
727	444	1454	3.14136	10.8971	7.01923	7.01923	718	441	7.07877	7.53202	7.3054	7.3054	9195	5580	6.54234	6.32467	6.4335	6.4335
728	444	1454	3.14136	10.8971	7.01923	7.01923	679	405	6.69427	6.91716	6.80572	6.80572	9076	5490	6.45767	6.22266	6.34016	6.34016
729	440	716	3.11306	5.36611	4.23959	4.23959	421	284	4.15065	4.85056	4.5006	4.5006	3724	2307	2.64967	2.61488	2.63227	2.63227
730	440	716	3.11306	5.36611	4.23959	4.23959	422	284	4.1605	4.85056	4.50553	4.50553	3724	2307	2.64967	2.61488	2.63227	2.63227
731	440	716	3.11306	5.36611	4.23959	4.23959	422	251	4.1605	4.28693	4.22372	4.22372	3463	2275	2.46396	2.5786	2.52128	2.52128
732	20	392	0.141503	2.93787	1.53969	1.53969	222	179	2.1887	3.05722	2.62296	2.62296	809	995	0.575612	1.12779	0.851699	0.851699
733	20	392	0.141503	2.93787	1.53969	1.53969	222	179	2.1887	3.05722	2.62296	2.62296	809	995	0.575612	1.12779	0.851699	0.851699
734	20	392	0.141503	2.93787	1.53969	1.53969	222	179	2.1887	3.05722	2.62296	2.62296	809	997	0.575612	1.13005	0.852832	0.852832
735	20	392	0.141503	2.93787	1.53969	1.53969	222	179	2.1887	3.05722	2.62296	2.62296	809	997	0.575612	1.13005	0.852832	0.852832
736	20	392	0.141503	2.93787	1.53969	1.53969	222	179	2.1887	3.05722	2.62296	2.62296	807	997	0.574189	1.13005	0.852121	0.852121
737	20	392	0.141503	2.93787	1.53969	1.53969	222	179	2.1887	3.05722	2.62296	2.62296	807	997	0.574189	1.13005	0.852121	0.852121
738	1	393	0.00707514	2.94536	1.47622	1.47622	221	179	2.17884	3.05722	2.61803	2.61803	799	997	0.568497	1.13005	0.849275	0.849275
739	1	338	0.00707514	2.53316	1.27012	1.27012	221	170	2.17884	2.9035	2.54117	2.54117	766	964	0.545017	1.09265	0.818833	0.818833
740	1	233	0.00707514	1.74623	0.876655	0.876655	246	89	2.42532	1.52007	1.97269	1.97269	283	453	0.201358	0.513454	0.357406	0.357406
741	1	233	0.00707514	1.74623	0.876655	0.876655	247	89	2.43518	1.52007	1.97762	1.97762	283	453	0.201358	0.513454	0.357406	0.357406
742	1	234	0.00707514	1.75373	0.880402	0.880402	247	110	2.43518	1.87874	2.15696	2.15696	283	511	0.201358	0.579194	0.390276	0.390276
743	1	234	0.00707514	1.75373	0.880402	0.880402	247	110	2.43518	1.87874	2.15696	2.15696	283	511	0.201358	0.579194	0.390276	0.390276
744	1	97	0.00707514	0.726973	0.367024	0.367024	201	91	1.98166	1.55423	1.76794	1.76794	435	430	0.309507	0.487385	0.398446	0.398446
745	0	46	0	0.34475	0.172375	0.172375	200	91	1.9718	1.55423	1.76302	1.76302	435	430	0.309507	0.487385	0.398446	0.398446
746	0	37	0	0.277299	0.138649	0.138649	162	62	1.59716	1.05892	1.32804	1.32804	317	322	0.225549	0.364972	0.29526	0.29526
747	0	36	0	0.269804	0.134902	0.134902	162	47	1.59716	0.802733	1.19995	1.19995	317	279	0.225549	0.316233	0.270891	0.270891
748	0	39	0	0.292288	0.146144	0.146144	162	45	1.59716	0.768574	1.18287	1.18287	442	332	0.314488	0.376306	0.345397	0.345397
749	0	39	0	0.292288	0.146144	0.146144	161	45	1.5873	0.768574	1.17794	1.17794	442	332	0.314488	0.376306	0.345397	0.345397
750	0	39	0	0.292288	0.146144	0.146144	161	45	1.5873	0.768574	1.17794	1.17794	442	332	0.314488	0.376306	0.345397	0.345397
751	420	505	2.97156	3.78476	3.37816	3.37816	212	192	2.09011	3.27925	2.68468	2.68468	1063	1421	0.756336	1.61064	1.18349	1.18349
752	420	506	2.97156	3.79225	3.3819	3.3819	213	208	2.09997	3.55252	2.82624	2.82624	1063	1488	0.756336	1.68658	1.22146	1.22146
753	420	506	2.97156	3.79225	3.3819	3.3819	213	224	2.09997	3.82579	2.96288	2.96288	1063	1557	0.756336	1.76479	1.26056	1.26056
754	420	600	2.97156	4.49674	3.73415	3.73415	213	224	2.09997	3.82579	2.96288	2.96288	1063	1568	0.756336	1.77725	1.26679	1.26679
755	420	600	2.97156	4.49674	3.73415	3.73415	213	224	2.09997	3.82579	2.96288	2.96288	1042	1568	0.741394	1.77725	1.25932	1.25932
756	420	591	2.97156	4.42929	3.70042	3.70042	179	265	1.76476	4.52605	3.1454	3.1454	979	1513	0.696569	1.71491	1.20574	1.20574
757	587	772	4.15311	5.78581	4.96946	4.96946	394	547	3.88445	9.34244	6.61345	6.61345	1543	1969	1.09786	2.23177	1.66481	1.66481
758	587	772	4.15311	5.78581	4.96946	4.96946	394	572	3.88445	9.76943	6.82694	6.82694	1543	1975	1.09786	2.23857	1.66822	1.66822
759	587	772	4.15311	5.78581	4.96946	4.96946	394	572	3.88445	9.76943	6.82694	6.82694	1546	1975	1.1	2.23857	1.66928	1.66928
760	587	772	4.15311	5.78581	4.96946	4.96946	394	572	3.88445	9.76943	6.82694	6.82694	1546	1975	1.1	2.23857	1.66928	1.66928
761	587	772	4.15311	5.78581	4.96946	4.96946	394	572	3.88445	9.76943	6.82694	6.82694	1546	1975	1.1	2.23857	1.66928	1.66928
762	587	772	4.15311	5.78581	4.96946	4.96946	394	573	3.88445	9.78651	6.83548	6.83548	1546	1975	1.1	2.23857	1.66928	1.66928
763	587	772	4.15311	5.78581	4.96946	4.96946	394	573	3.88445	9.78651	6.83548	6.83548	1546	1975	1.1	2.23857	1.66928	1.66928
764	587	755	4.15311	5.6584	4.90575	4.90575	394	604	3.88445	10.316	7.10021	7.10021	1329	1904	0.945598	2.15809	1.55185	1.55185
765	587	755	4.15311	5.6584	4.90575	4.90575	394	604	3.88445	10.316	7.10021	7.10021	1329	1904	0.945598	2.15809	1.55185	1.55185
766	587	755	4.15311	5.6584	4.90575	4.90575	394	604	3.88445	10.316	7.10021	7.10021	1329	1905	0.945598	2.15923	1.55241	1.55241
767	587	755	4.15311	5.6584	4.90575	4.90575	394	605	3.88445	10.333	7.10875	7.10875	1329	1909	0.945598	2.16376	1.55468	1.55468
768	587	755	4.15311	5.6584	4.90575	4.90575	394	605	3.88445	10.333	7.10875	7.10875	1329	1911	0.945598	2.16603	1.55581	1.55581
769	587	755	4.15311	5.6584	4.90575	4.90575	394	605	3.88445	10.333	7.10875	7.10875	1192	1870	0.848121	2.11956	1.48384	1.48384
770	587	755	4.15311	5.6584	4.90575	4.90575	394	605	3.88445	10.333	7.10875	7.10875	1192	1870	0.848121	2.11956	1.48384	1.48384
771	587	755	4.15311	5.6584	4.90575	4.90575	394	605	3.88445	10.333	7.10875	7.10875	1192	1870	0.848121	2.11956	1.48384	1.48384
772	587	755	4.15311	5.6584	4.90575	4.90575	394	605	3.88445	10.333	7.10875	7.10875	1192	1870	0.848121	2.11956	1.48384	1.48384
773	587	755	4.15311	5.6584	4.90575	4.90575	394	604	3.88445	10.316	7.10021	7.10021	1192	1845	0.848121	2.09122	1.46967	1.46967
774	587	728	4.15311	5.45604	4.80458	4.80458	394	599	3.88445	10.2306	7.05751	7.05751	1073	1781	0.763451	2.01868	1.39107	1.39107
775	36	108	0.254705	0.809413	0.532059	0.532059	97	78	0.956325	1.33219	1.14426	1.14426	53	248	0.0377101	0.281096	0.159403	0.159403
776	36	108	0.254705	0.809413	0.532059	0.532059	97	78	0.956325	1.33219	1.14426	1.14426	53	248	0.0377101	0.281096	0.159403	0.159403
777	36	108	0.254705	0.809413	0.532059	0.532059	97	78	0.956325	1.33219	1.14426	1.14426	53	248	0.0377101	0.281096	0.159403	0.159403
778	36	107	0.254705	0.801919	0.528312	0.528312	97	78	0.956325	1.33219	1.14426	1.14426	53	248	0.0377101	0.281096	0.159403	0.159403
779	36	18	0.254705	0.134902	0.194804	0.194804	0	23	0	0.392827	0.196413	0.196413	6	32	0.00426906	0.0362705	0.0202698	0.0202698
780	36	18	0.254705	0.134902	0.194804	0.194804	0	23	0	0.392827	0.196413	0.196413	6	32	0.00426906	0.0362705	0.0202698	0.0202698
781	36	18	0.254705	0.134902	0.194804	0.194804	0	23	0	0.392827	0.196413	0.196413	6	32	0.00426906	0.0362705	0.0202698	0.0202698
782	0	1	0	0.00749457	0.00374728	0.00374728	0	6	0	0.102477	0.0512383	0.0512383	2	31	0.00142302	0.035137	0.01828	0.01828
783	0	1	0	0.00749457	0.00374728	0.00374728	0	6	0	0.102477	0.0512383	0.0512383	2	31	0.00142302	0.035137	0.01828	0.01828
784	0	1	0	0.00749457	0.00374728	0.00374728	0	6	0	0.102477	0.0512383	0.0512383	2	31	0.00142302	0.035137	0.01828	0.01828
785	0	1	0	0.00749457	0.00374728	0.00374728	0	6	0	0.102477	0.0512383	0.0512383	2	31	0.00142302	0.035137	0.01828	0.01828
786	0	1	0	0.00749457	0.00374728	0.00374728	0	6	0	0.102477	0.0512383	0.0512383	2	31	0.00142302	0.035137	0.01828	0.01828
787	0	1	0	0.00749457	0.00374728	0.00374728	0	6	0	0.102477	0.0512383	0.0512383	2	31	0.00142302	0.035137	0.01828	0.01828
788	0	54	0	0.404707	0.202353	0.202353	0	12	0	0.204953	0.102477	0.102477	10	47	0.00711511	0.0532723	0.0301937	0.0301937
789	0	54	0	0.404707	0.202353	0.202353	0	12	0	0.204953	0.102477	0.102477	10	47	0.00711511	0.0532723	0.0301937	0.0301937
790	0	54	0	0.404707	0.202353	0.202353	0	12	0	0.204953	0.102477	0.102477	10	47	0.00711511	0.0532723	0.0301937	0.0301937
791	0	54	0	0.404707	0.202353	0.202353	0	12	0	0.204953	0.102477	0.102477	10	47	0.00711511	0.0532723	0.0301937	0.0301937
792	0	89	0	0.667016	0.333508	0.333508	0	12	0	0.204953	0.102477	0.102477	10	47	0.00711511	0.0532723	0.0301937	0.0301937
793	0	89	0	0.667016	0.333508	0.333508	0	12	0	0.204953	0.102477	0.102477	10	47	0.00711511	0.0532723	0.0301937	0.0301937
794	0	89	0	0.667016	0.333508	0.333508	0	12	0	0.204953	0.102477	0.102477	10	47	0.00711511	0.0532723	0.0301937	0.0301937
795	0	89	0	0.667016	0.333508	0.333508	0	12	0	0.204953	0.102477	0.102477	10	47	0.00711511	0.0532723	0.0301937	0.0301937
796	2	101	0.0141503	0.756951	0.385551	0.385551	0	62	0	1.05892	0.529462	0.529462	12	278	0.00853813	0.3151	0.161819	0.161819
797	2	101	0.0141503	0.756951	0.385551	0.385551	0	62	0	1.05892	0.529462	0.529462	12	278	0.00853813	0.3151	0.161819	0.161819
798	166	591	1.17447	4.42929	2.80188	2.80188	2330	1825	22.9715	31.1699	27.0707	27.0707	4801	4546	3.41596	5.15268	4.28432	4.28432
799	166	631	1.17447	4.72907	2.95177	2.95177	2330	1891	22.9715	32.2972	27.6343	27.6343	4835	4615	3.44015	5.23088	4.33552	4.33552
800	166	631	1.17447	4.72907	2.95177	2.95177	2331	1908	22.9814	32.5875	27.7844	27.7844	4835	4630	3.44015	5.24789	4.34402	4.34402
801	166	631	1.17447	4.72907	2.95177	2.95177	2331	1908	22.9814	32.5875	27.7844	27.7844	4835	4639	3.44015	5.25809	4.34912	4.34912
802	166	631	1.17447	4.72907	2.95177	2.95177	2331	1908	22.9814	32.5875	27.7844	27.7844	4835	4643	3.44015	5.26262	4.35139	4.35139
803	166	631	1.17447	4.72907	2.95177	2.95177	2331	1909	22.9814	32.6046	27.793	27.793	4850	4644	3.45083	5.26375	4.35729	4.35729
804	185	658	1.3089	4.93142	3.12016	3.12016	2416	1955	23.8194	33.3903	28.6048	28.6048	5043	4830	3.58815	5.47458	4.53136	4.53136
805	185	658	1.3089	4.93142	3.12016	3.12016	2416	1960	23.8194	33.4757	28.6475	28.6475	5043	4839	3.58815	5.48478	4.53646	4.53646
806	185	658	1.3089	4.93142	3.12016	3.12016	2416	1960	23.8194	33.4757	28.6475	28.6475	5045	4840	3.58957	5.48591	4.53774	4.53774
807	185	658	1.3089	4.93142	3.12016	3.12016	2416	1960	23.8194	33.4757	28.6475	28.6475	5045	4842	3.58957	5.48818	4.53888	4.53888
808	185	658	1.3089	4.93142	3.12016	3.12016	2416	1960	23.8194	33.4757	28.6475	28.6475	5045	4842	3.58957	5.48818	4.53888	4.53888
809	185	610	1.3089	4.57169	2.94029	2.94029	2416	2001	23.8194	34.1759	28.9977	28.9977	5549	4881	3.94817	5.53238	4.74028	4.74028
810	185	613	1.3089	4.59417	2.95153	2.95153	2416	2022	23.8194	34.5346	29.177	29.177	5597	4905	3.98233	5.55959	4.77096	4.77096
811	185	729	1.3089	5.46354	3.38622	3.38622	2416	2022	23.8194	34.5346	29.177	29.177	5856	4988	4.16661	5.65366	4.91013	4.91013
812	185	729	1.3089	5.46354	3.38622	3.38622	2416	2022	23.8194	34.5346	29.177	29.177	5856	4988	4.16661	5.65366	4.91013	4.91013
813	185	730	1.3089	5.47103	3.38997	3.38997	2416	2022	23.8194	34.5346	29.177	29.177	5856	4990	4.16661	5.65593	4.91127	4.91127
814	185	730	1.3089	5.47103	3.38997	3.38997	2416	2021	23.8194	34.5175	29.1684	29.1684	5852	4975	4.16376	5.63893	4.90134	4.90134
815	178	656	1.25937	4.91644	3.08791	3.08791	2162	1842	21.3152	31.4603	26.3877	26.3877	5752	4829	4.09261	5.47344	4.78303	4.78303
816	19	603	0.134428	4.51922	2.32683	2.32683	2020	1824	19.9152	31.1529	25.534	25.534	5021	4665	3.5725	5.28756	4.43003	4.43003
817	19	603	0.134428	4.51922	2.32683	2.32683	2020	1823	19.9152	31.1358	25.5255	25.5255	5021	4662	3.5725	5.28416	4.42833	4.42833
818	19	593	0.134428	4.44428	2.28935	2.28935	2020	1781	19.9152	30.4184	25.1668	25.1668	4889	4548	3.47858	5.15494	4.31676	4.31676
819	0	296	0	2.21839	1.1092	1.1092	114	160	1.12393	2.73271	1.92832	1.92832	1122	913	0.798315	1.03484	0.916579	0.916579
820	0	182	0	1.36401	0.682006	0.682006	11	138	0.108449	2.35696	1.2327	1.2327	813	286	0.578458	0.324167	0.451313	0.451313
821	0	182	0	1.36401	0.682006	0.682006	11	138	0.108449	2.35696	1.2327	1.2327	813	290	0.578458	0.328701	0.45358	0.45358
822	0	182	0	1.36401	0.682006	0.682006	11	138	0.108449	2.35696	1.2327	1.2327	813	291	0.578458	0.329835	0.454147	0.454147
823	0	182	0	1.36401	0.682006	0.682006	11	138	0.108449	2.35696	1.2327	1.2327	813	291	0.578458	0.329835	0.454147	0.454147
824	0	182	0	1.36401	0.682006	0.682006	11	180	0.108449	3.0743	1.59137	1.59137	813	450	0.578458	0.510054	0.544256	0.544256
825	0	182	0	1.36401	0.682006	0.682006	11	180	0.108449	3.0743	1.59137	1.59137	813	454	0.578458	0.514588	0.546523	0.546523
826	0	232	0	1.73874	0.86937	0.86937	11	191	0.108449	3.26217	1.68531	1.68531	1010	553	0.718626	0.626799	0.672713	0.672713
827	0	232	0	1.73874	0.86937	0.86937	11	190	0.108449	3.24509	1.67677	1.67677	1010	553	0.718626	0.626799	0.672713	0.672713
828	0	212	0	1.58885	0.794424	0.794424	11	179	0.108449	3.05722	1.58283	1.58283	1010	536	0.718626	0.607531	0.663078	0.663078
829	0	195	0	1.46144	0.73072	0.73072	11	124	0.108449	2.11785	1.11315	1.11315	853	507	0.606919	0.574661	0.59079	0.59079
830	0	56	0	0.419696	0.209848	0.209848	0	80	0	1.36635	0.683177	0.683177	371	389	0.263971	0.440913	0.352442	0.352442
831	0	56	0	0.419696	0.209848	0.209848	0	80	0	1.36635	0.683177	0.683177	380	388	0.270374	0.43978	0.355077	0.355077
832	0	56	0	0.419696	0.209848	0.209848	0	80	0	1.36635	0.683177	0.683177	380	388	0.270374	0.43978	0.355077	0.355077
833	0	56	0	0.419696	0.209848	0.209848	0	80	0	1.36635	0.683177	0.683177	285	387	0.202781	0.438646	0.320713	0.320713
834	0	56	0	0.419696	0.209848	0.209848	0	80	0	1.36635	0.683177	0.683177	285	387	0.202781	0.438646	0.320713	0.320713
835	0	56	0	0.419696	0.209848	0.209848	0	80	0	1.36635	0.683177	0.683177	285	389	0.202781	0.440913	0.321847	0.321847
836	0	56	0	0.419696	0.209848	0.209848	0	80	0	1.36635	0.683177	0.683177	285	389	0.202781	0.440913	0.321847	0.321847
837	0	50	0	0.374728	0.187364	0.187364	0	59	0	1.00769	0.503843	0.503843	279	309	0.198512	0.350237	0.274374	0.274374
838	0	50	0	0.374728	0.187364	0.187364	0	58	0	0.990606	0.495303	0.495303	279	309	0.198512	0.350237	0.274374	0.274374
839	0	50	0	0.374728	0.187364	0.187364	0	58	0	0.990606	0.495303	0.495303	279	309	0.198512	0.350237	0.274374	0.274374
840	0	50	0	0.374728	0.187364	0.187364	0	58	0	0.990606	0.495303	0.495303	279	309	0.198512	0.350237	0.274374	0.274374
841	0	50	0	0.374728	0.187364	0.187364	0	58	0	0.990606	0.495303	0.495303	279	311	0.198512	0.352504	0.275508	0.275508
842	0	50	0	0.374728	0.187364	0.187364	0	58	0	0.990606	0.495303	0.495303	279	311	0.198512	0.352504	0.275508	0.275508
843	0	50	0	0.374728	0.187364	0.187364	0	58	0	0.990606	0.495303	0.495303	279	309	0.198512	0.350237	0.274374	0.274374
844	0	0	0	0	0	0	0	2	0	0.0341588	0.0170794	0.0170794	189	138	0.134476	0.156416	0.145446	0.145446
845	0	0	0	0	0	0	0	2	0	0.0341588	0.0170794	0.0170794	189	138	0.134476	0.156416	0.145446	0.145446
846	0	0	0	0	0	0	0	2	0	0.0341588	0.0170794	0.0170794	189	138	0.134476	0.156416	0.145446	0.145446
847	0	0	0	0	0	0	0	2	0	0.0341588	0.0170794	0.0170794	189	138	0.134476	0.156416	0.145446	0.145446
848	0	5	0	0.0374728	0.0187364	0.0187364	0	1	0	0.0170794	0.00853971	0.00853971	220	26	0.156532	0.0294698	0.0930011	0.0930011
849	0	5	0	0.0374728	0.0187364	0.0187364	0	1	0	0.0170794	0.00853971	0.00853971	221	38	0.157244	0.0430712	0.100158	0.100158
850	0	5	0	0.0374728	0.0187364	0.0187364	0	1	0	0.0170794	0.00853971	0.00853971	221	38	0.157244	0.0430712	0.100158	0.100158
851	0	5	0	0.0374728	0.0187364	0.0187364	0	1	0	0.0170794	0.00853971	0.00853971	221	38	0.157244	0.0430712	0.100158	0.100158
852	0	5	0	0.0374728	0.0187364	0.0187364	0	1	0	0.0170794	0.00853971	0.00853971	221	40	0.157244	0.0453381	0.101291	0.101291
853	0	5	0	0.0374728	0.0187364	0.0187364	0	1	0	0.0170794	0.00853971	0.00853971	221	40	0.157244	0.0453381	0.101291	0.101291
854	0	5	0	0.0374728	0.0187364	0.0187364	0	2	0	0.0341588	0.0170794	0.0170794	195	72	0.138745	0.0816086	0.110177	0.110177
855	0	5	0	0.0374728	0.0187364	0.0187364	0	2	0	0.0341588	0.0170794	0.0170794	195	72	0.138745	0.0816086	0.110177	0.110177
856	0	4	0	0.0299783	0.0149891	0.0149891	0	2	0	0.0341588	0.0170794	0.0170794	187	77	0.133053	0.0872759	0.110164	0.110164
857	0	4	0	0.0299783	0.0149891	0.0149891	0	2	0	0.0341588	0.0170794	0.0170794	187	77	0.133053	0.0872759	0.110164	0.110164
858	0	4	0	0.0299783	0.0149891	0.0149891	0	2	0	0.0341588	0.0170794	0.0170794	187	75	0.133053	0.085009	0.109031	0.109031
859	0	12	0	0.0899348	0.0449674	0.0449674	1	2	0.00985902	0.0341588	0.0220089	0.0220089	189	77	0.134476	0.0872759	0.110876	0.110876
860	0	12	0	0.0899348	0.0449674	0.0449674	1	2	0.00985902	0.0341588	0.0220089	0.0220089	189	77	0.134476	0.0872759	0.110876	0.110876
861	0	12	0	0.0899348	0.0449674	0.0449674	1	2	0.00985902	0.0341588	0.0220089	0.0220089	189	75	0.134476	0.085009	0.109742	0.109742
862	0	12	0	0.0899348	0.0449674	0.0449674	1	2	0.00985902	0.0341588	0.0220089	0.0220089	188	72	0.133764	0.0816086	0.107686	0.107686
863	1	165	0.00707514	1.2366	0.621839	0.621839	94	69	0.926748	1.17848	1.05261	1.05261	237	516	0.168628	0.584862	0.376745	0.376745
864	1	165	0.00707514	1.2366	0.621839	0.621839	94	70	0.926748	1.19556	1.06115	1.06115	250	673	0.177878	0.762814	0.470346	0.470346
865	1	165	0.00707514	1.2366	0.621839	0.621839	94	70	0.926748	1.19556	1.06115	1.06115	250	699	0.177878	0.792283	0.485081	0.485081
866	1	278	0.00707514	2.08349	1.04528	1.04528	94	91	0.926748	1.55423	1.24049	1.24049	250	767	0.177878	0.869358	0.523618	0.523618
867	1	297	0.00707514	2.22589	1.11648	1.11648	297	91	2.92813	1.55423	2.24118	2.24118	250	768	0.177878	0.870492	0.524185	0.524185
868	1	317	0.00707514	2.37578	1.19143	1.19143	297	91	2.92813	1.55423	2.24118	2.24118	65	755	0.0462482	0.855757	0.451003	0.451003
869	1	317	0.00707514	2.37578	1.19143	1.19143	297	91	2.92813	1.55423	2.24118	2.24118	65	755	0.0462482	0.855757	0.451003	0.451003
870	1	317	0.00707514	2.37578	1.19143	1.19143	297	91	2.92813	1.55423	2.24118	2.24118	65	760	0.0462482	0.861424	0.453836	0.453836
871	1	320	0.00707514	2.39826	1.20267	1.20267	297	91	2.92813	1.55423	2.24118	2.24118	65	760	0.0462482	0.861424	0.453836	0.453836
872	1	320	0.00707514	2.39826	1.20267	1.20267	297	91	2.92813	1.55423	2.24118	2.24118	65	760	0.0462482	0.861424	0.453836	0.453836
873	1	320	0.00707514	2.39826	1.20267	1.20267	297	91	2.92813	1.55423	2.24118	2.24118	65	759	0.0462482	0.860291	0.453269	0.453269
874	1	320	0.00707514	2.39826	1.20267	1.20267	297	91	2.92813	1.55423	2.24118	2.24118	65	759	0.0462482	0.860291	0.453269	0.453269
875	1	320	0.00707514	2.39826	1.20267	1.20267	297	92	2.92813	1.57131	2.24972	2.24972	65	758	0.0462482	0.859157	0.452703	0.452703
876	1	317	0.00707514	2.37578	1.19143	1.19143	297	81	2.92813	1.38343	2.15578	2.15578	63	702	0.0448252	0.795684	0.420254	0.420254
877	1	317	0.00707514	2.37578	1.19143	1.19143	298	82	2.93799	1.40051	2.16925	2.16925	63	700	0.0448252	0.793417	0.419121	0.419121
878	1	317	0.00707514	2.37578	1.19143	1.19143	298	82	2.93799	1.40051	2.16925	2.16925	63	700	0.0448252	0.793417	0.419121	0.419121
879	1	317	0.00707514	2.37578	1.19143	1.19143	298	82	2.93799	1.40051	2.16925	2.16925	63	700	0.0448252	0.793417	0.419121	0.419121
880	1	317	0.00707514	2.37578	1.19143	1.19143	298	82	2.93799	1.40051	2.16925	2.16925	63	695	0.0448252	0.78775	0.416287	0.416287
881	1	317	0.00707514	2.37578	1.19143	1.19143	298	82	2.93799	1.40051	2.16925	2.16925	63	695	0.0448252	0.78775	0.416287	0.416287
882	1	317	0.00707514	2.37578	1.19143	1.19143	298	82	2.93799	1.40051	2.16925	2.16925	63	695	0.0448252	0.78775	0.416287	0.416287
883	1	317	0.00707514	2.37578	1.19143	1.19143	298	81	2.93799	1.38343	2.16071	2.16071	63	695	0.0448252	0.78775	0.416287	0.416287
884	1	317	0.00707514	2.37578	1.19143	1.19143	298	81	2.93799	1.38343	2.16071	2.16071	63	695	0.0448252	0.78775	0.416287	0.416287
885	1	317	0.00707514	2.37578	1.19143	1.19143	298	81	2.93799	1.38343	2.16071	2.16071	63	695	0.0448252	0.78775	0.416287	0.416287
886	1	294	0.00707514	2.2034	1.10524	1.10524	297	81	2.92813	1.38343	2.15578	2.15578	63	635	0.0448252	0.719742	0.382284	0.382284
887	0	82	0	0.614554	0.307277	0.307277	195	178	1.92251	3.04014	2.48132	2.48132	8	100	0.00569209	0.113345	0.0595187	0.0595187
888	0	82	0	0.614554	0.307277	0.307277	195	199	1.92251	3.3988	2.66066	2.66066	8	100	0.00569209	0.113345	0.0595187	0.0595187
889	0	82	0	0.614554	0.307277	0.307277	195	199	1.92251	3.3988	2.66066	2.66066	8	100	0.00569209	0.113345	0.0595187	0.0595187
890	0	82	0	0.614554	0.307277	0.307277	195	199	1.92251	3.3988	2.66066	2.66066	8	100	0.00569209	0.113345	0.0595187	0.0595187
891	0	82	0	0.614554	0.307277	0.307277	195	199	1.92251	3.3988	2.66066	2.66066	8	100	0.00569209	0.113345	0.0595187	0.0595187
892	0	95	0	0.711984	0.355992	0.355992	195	217	1.92251	3.70623	2.81437	2.81437	14	148	0.00996115	0.167751	0.0888561	0.0888561
893	0	95	0	0.711984	0.355992	0.355992	195	217	1.92251	3.70623	2.81437	2.81437	14	148	0.00996115	0.167751	0.0888561	0.0888561
894	0	95	0	0.711984	0.355992	0.355992	195	217	1.92251	3.70623	2.81437	2.81437	14	148	0.00996115	0.167751	0.0888561	0.0888561
895	0	95	0	0.711984	0.355992	0.355992	195	217	1.92251	3.70623	2.81437	2.81437	14	148	0.00996115	0.167751	0.0888561	0.0888561
896	0	96	0	0.719478	0.359739	0.359739	195	217	1.92251	3.70623	2.81437	2.81437	14	150	0.00996115	0.170018	0.0899895	0.0899895
897	668	96	4.72619	0.719478	2.72284	2.72284	195	217	1.92251	3.70623	2.81437	2.81437	216	312	0.153686	0.353637	0.253662	0.253662
898	668	126	4.72619	0.944315	2.83525	2.83525	195	217	1.92251	3.70623	2.81437	2.81437	216	313	0.153686	0.354771	0.254229	0.254229
899	668	126	4.72619	0.944315	2.83525	2.83525	195	217	1.92251	3.70623	2.81437	2.81437	216	313	0.153686	0.354771	0.254229	0.254229
900	668	127	4.72619	0.95181	2.839	2.839	195	217	1.92251	3.70623	2.81437	2.81437	216	318	0.153686	0.360438	0.257062	0.257062
901	668	127	4.72619	0.95181	2.839	2.839	198	217	1.95209	3.70623	2.82916	2.82916	247	318	0.175743	0.360438	0.268091	0.268091
902	668	127	4.72619	0.95181	2.839	2.839	198	217	1.95209	3.70623	2.82916	2.82916	247	318	0.175743	0.360438	0.268091	0.268091
903	668	127	4.72619	0.95181	2.839	2.839	198	217	1.95209	3.70623	2.82916	2.82916	247	318	0.175743	0.360438	0.268091	0.268091
904	668	127	4.72619	0.95181	2.839	2.839	198	217	1.95209	3.70623	2.82916	2.82916	247	318	0.175743	0.360438	0.268091	0.268091
905	668	126	4.72619	0.944315	2.83525	2.83525	198	217	1.95209	3.70623	2.82916	2.82916	247	317	0.175743	0.359305	0.267524	0.267524
906	668	126	4.72619	0.944315	2.83525	2.83525	198	217	1.95209	3.70623	2.82916	2.82916	247	317	0.175743	0.359305	0.267524	0.267524
907	668	126	4.72619	0.944315	2.83525	2.83525	198	220	1.95209	3.75747	2.85478	2.85478	247	338	0.175743	0.383107	0.279425	0.279425
908	668	126	4.72619	0.944315	2.83525	2.83525	198	220	1.95209	3.75747	2.85478	2.85478	247	339	0.175743	0.38424	0.279992	0.279992
909	668	126	4.72619	0.944315	2.83525	2.83525	198	204	1.95209	3.4842	2.71814	2.71814	247	339	0.175743	0.38424	0.279992	0.279992
910	668	31	4.72619	0.232332	2.47926	2.47926	0	3	0	0.0512383	0.0256191	0.0256191	264	241	0.187839	0.273162	0.2305	0.2305
911	668	31	4.72619	0.232332	2.47926	2.47926	0	3	0	0.0512383	0.0256191	0.0256191	264	241	0.187839	0.273162	0.2305	0.2305
912	668	31	4.72619	0.232332	2.47926	2.47926	0	3	0	0.0512383	0.0256191	0.0256191	264	241	0.187839	0.273162	0.2305	0.2305
913	668	83	4.72619	0.622049	2.67412	2.67412	0	91	0	1.55423	0.777114	0.777114	286	435	0.203492	0.493052	0.348272	0.348272
914	668	105	4.72619	0.786929	2.75656	2.75656	0	218	0	3.72331	1.86166	1.86166	327	484	0.232664	0.548591	0.390628	0.390628
915	668	105	4.72619	0.786929	2.75656	2.75656	0	218	0	3.72331	1.86166	1.86166	327	484	0.232664	0.548591	0.390628	0.390628
916	668	105	4.72619	0.786929	2.75656	2.75656	0	254	0	4.33817	2.16909	2.16909	198	571	0.140879	0.647202	0.39404	0.39404
917	668	105	4.72619	0.786929	2.75656	2.75656	0	254	0	4.33817	2.16909	2.16909	198	571	0.140879	0.647202	0.39404	0.39404
918	0	76	0	0.569587	0.284794	0.284794	19	294	0.187321	5.02135	2.60434	2.60434	113	493	0.0804007	0.558792	0.319596	0.319596
919	0	76	0	0.569587	0.284794	0.284794	25	294	0.246475	5.02135	2.63391	2.63391	113	493	0.0804007	0.558792	0.319596	0.319596
920	0	77	0	0.577082	0.288541	0.288541	25	294	0.246475	5.02135	2.63391	2.63391	113	494	0.0804007	0.559926	0.320163	0.320163
921	0	77	0	0.577082	0.288541	0.288541	25	294	0.246475	5.02135	2.63391	2.63391	113	494	0.0804007	0.559926	0.320163	0.320163
922	0	77	0	0.577082	0.288541	0.288541	25	295	0.246475	5.03843	2.64245	2.64245	113	494	0.0804007	0.559926	0.320163	0.320163
923	0	77	0	0.577082	0.288541	0.288541	25	296	0.246475	5.05551	2.65099	2.65099	113	496	0.0804007	0.562193	0.321297	0.321297
924	0	77	0	0.577082	0.288541	0.288541	25	296	0.246475	5.05551	2.65099	2.65099	113	496	0.0804007	0.562193	0.321297	0.321297
925	0	77	0	0.577082	0.288541	0.288541	25	296	0.246475	5.05551	2.65099	2.65099	113	496	0.0804007	0.562193	0.321297	0.321297
926	0	77	0	0.577082	0.288541	0.288541	25	296	0.246475	5.05551	2.65099	2.65099	113	496	0.0804007	0.562193	0.321297	0.321297
927	1	91	0.00707514	0.682006	0.34454	0.34454	25	311	0.246475	5.3117	2.77909	2.77909	169	516	0.120245	0.584862	0.352553	0.352553
928	1	91	0.00707514	0.682006	0.34454	0.34454	25	311	0.246475	5.3117	2.77909	2.77909	184	515	0.130918	0.583728	0.357323	0.357323
929	1	90	0.00707514	0.674511	0.340793	0.340793	25	311	0.246475	5.3117	2.77909	2.77909	184	515	0.130918	0.583728	0.357323	0.357323
930	1	90	0.00707514	0.674511	0.340793	0.340793	28	311	0.276052	5.3117	2.79388	2.79388	184	529	0.130918	0.599596	0.365257	0.365257
931	1	90	0.00707514	0.674511	0.340793	0.340793	28	310	0.276052	5.29462	2.78534	2.78534	184	527	0.130918	0.59733	0.364124	0.364124
932	1	90	0.00707514	0.674511	0.340793	0.340793	28	310	0.276052	5.29462	2.78534	2.78534	184	527	0.130918	0.59733	0.364124	0.364124
933	1	90	0.00707514	0.674511	0.340793	0.340793	28	310	0.276052	5.29462	2.78534	2.78534	184	522	0.130918	0.591662	0.36129	0.36129
934	1	54	0.00707514	0.404707	0.205891	0.205891	167	105	1.64646	1.79334	1.7199	1.7199	1395	428	0.992558	0.485118	0.738838	0.738838
935	1	54	0.00707514	0.404707	0.205891	0.205891	161	105	1.5873	1.79334	1.69032	1.69032	1395	428	0.992558	0.485118	0.738838	0.738838
936	1506	1255	10.6552	9.40568	10.0304	10.0304	1652	950	16.2871	16.2254	16.2563	16.2563	16195	5142	11.5229	5.82821	8.67557	8.67557
937	1506	1258	10.6552	9.42816	10.0417	10.0417	1654	954	16.3068	16.2938	16.3003	16.3003	16199	5184	11.5258	5.87582	8.70079	8.70079
938	1506	1258	10.6552	9.42816	10.0417	10.0417	1654	954	16.3068	16.2938	16.3003	16.3003	16199	5184	11.5258	5.87582	8.70079	8.70079
939	1506	1258	10.6552	9.42816	10.0417	10.0417	1651	954	16.2772	16.2938	16.2855	16.2855	16199	5189	11.5258	5.88149	8.70362	8.70362
940	1506	1260	10.6552	9.44315	10.0492	10.0492	1651	954	16.2772	16.2938	16.2855	16.2855	16199	5193	11.5258	5.88602	8.70589	8.70589
941	1506	1260	10.6552	9.44315	10.0492	10.0492	1651	953	16.2772	16.2767	16.277	16.277	16199	5194	11.5258	5.88715	8.70646	8.70646
942	1506	1260	10.6552	9.44315	10.0492	10.0492	1651	953	16.2772	16.2767	16.277	16.277	16199	5194	11.5258	5.88715	8.70646	8.70646
943	1506	1260	10.6552	9.44315	10.0492	10.0492	1651	953	16.2772	16.2767	16.277	16.277	16199	5195	11.5258	5.88829	8.70703	8.70703
944	1506	1260	10.6552	9.44315	10.0492	10.0492	1651	952	16.2772	16.2596	16.2684	16.2684	16199	5195	11.5258	5.88829	8.70703	8.70703
945	1506	1253	10.6552	9.39069	10.0229	10.0229	1651	942	16.2772	16.0888	16.183	16.183	16184	5171	11.5151	5.86108	8.68809	8.68809
946	1506	1253	10.6552	9.39069	10.0229	10.0229	1651	942	16.2772	16.0888	16.183	16.183	16184	5171	11.5151	5.86108	8.68809	8.68809
947	1506	1253	10.6552	9.39069	10.0229	10.0229	1651	942	16.2772	16.0888	16.183	16.183	16184	5171	11.5151	5.86108	8.68809	8.68809
948	1506	1254	10.6552	9.39819	10.0267	10.0267	1648	942	16.2477	16.0888	16.1682	16.1682	16184	5171	11.5151	5.86108	8.68809	8.68809
949	1506	1254	10.6552	9.39819	10.0267	10.0267	1648	942	16.2477	16.0888	16.1682	16.1682	16184	5171	11.5151	5.86108	8.68809	8.68809
950	1506	1254	10.6552	9.39819	10.0267	10.0267	1648	942	16.2477	16.0888	16.1682	16.1682	16130	5171	11.4767	5.86108	8.66888	8.66888
951	1506	1251	10.6552	9.3757	10.0154	10.0154	1648	942	16.2477	16.0888	16.1682	16.1682	16130	5161	11.4767	5.84975	8.66321	8.66321
952	1420	1235	10.0467	9.25579	9.65124	9.65124	1589	912	15.666	15.5764	15.6212	15.6212	15907	5081	11.318	5.75907	8.53854	8.53854
953	2	299	0.0141503	2.24088	1.12751	1.12751	1346	570	13.2702	9.73527	11.5028	11.5028	732	803	0.520826	0.910163	0.715494	0.715494
954	1	285	0.00707514	2.13595	1.07151	1.07151	1346	589	13.2702	10.0598	11.665	11.665	686	825	0.488096	0.935098	0.711597	0.711597
955	1	285	0.00707514	2.13595	1.07151	1.07151	1346	589	13.2702	10.0598	11.665	11.665	686	841	0.488096	0.953234	0.720665	0.720665
956	1	285	0.00707514	2.13595	1.07151	1.07151	1346	604	13.2702	10.316	11.7931	11.7931	686	845	0.488096	0.957768	0.722932	0.722932
957	1	285	0.00707514	2.13595	1.07151	1.07151	1346	606	13.2702	10.3501	11.8102	11.8102	686	846	0.488096	0.958901	0.723499	0.723499
958	1	309	0.00707514	2.31582	1.16145	1.16145	1346	606	13.2702	10.3501	11.8102	11.8102	686	858	0.488096	0.972502	0.730299	0.730299
959	1	308	0.00707514	2.30833	1.1577	1.1577	1346	606	13.2702	10.3501	11.8102	11.8102	686	882	0.488096	0.999705	0.743901	0.743901
960	1	308	0.00707514	2.30833	1.1577	1.1577	1346	606	13.2702	10.3501	11.8102	11.8102	686	882	0.488096	0.999705	0.743901	0.743901
961	1	308	0.00707514	2.30833	1.1577	1.1577	1346	606	13.2702	10.3501	11.8102	11.8102	686	882	0.488096	0.999705	0.743901	0.743901
962	1	308	0.00707514	2.30833	1.1577	1.1577	1346	604	13.2702	10.316	11.7931	11.7931	686	879	0.488096	0.996305	0.742201	0.742201
963	1	308	0.00707514	2.30833	1.1577	1.1577	1346	604	13.2702	10.316	11.7931	11.7931	686	879	0.488096	0.996305	0.742201	0.742201
964	1	308	0.00707514	2.30833	1.1577	1.1577	1346	603	13.2702	10.2989	11.7846	11.7846	686	879	0.488096	0.996305	0.742201	0.742201
965	1	308	0.00707514	2.30833	1.1577	1.1577	1346	603	13.2702	10.2989	11.7846	11.7846	686	873	0.488096	0.989504	0.7388	0.7388
966	1	308	0.00707514	2.30833	1.1577	1.1577	1346	603	13.2702	10.2989	11.7846	11.7846	686	873	0.488096	0.989504	0.7388	0.7388
967	1	309	0.00707514	2.31582	1.16145	1.16145	1346	603	13.2702	10.2989	11.7846	11.7846	694	890	0.493789	1.00877	0.751281	0.751281
968	1	309	0.00707514	2.31582	1.16145	1.16145	1346	603	13.2702	10.2989	11.7846	11.7846	694	922	0.493789	1.04504	0.769416	0.769416
969	1	309	0.00707514	2.31582	1.16145	1.16145	1346	603	13.2702	10.2989	11.7846	11.7846	694	922	0.493789	1.04504	0.769416	0.769416
970	1	309	0.00707514	2.31582	1.16145	1.16145	1346	603	13.2702	10.2989	11.7846	11.7846	694	922	0.493789	1.04504	0.769416	0.769416
971	1	309	0.00707514	2.31582	1.16145	1.16145	1346	597	13.2702	10.1964	11.7333	11.7333	662	887	0.47102	1.00537	0.738196	0.738196
972	0	118	0	0.884359	0.442179	0.442179	6	29	0.0591541	0.495303	0.277229	0.277229	135	201	0.096054	0.227824	0.161939	0.161939
973	1	70	0.00707514	0.52462	0.265847	0.265847	6	38	0.0591541	0.649018	0.354086	0.354086	100	200	0.0711511	0.226691	0.148921	0.148921
974	1	70	0.00707514	0.52462	0.265847	0.265847	6	38	0.0591541	0.649018	0.354086	0.354086	162	255	0.115265	0.28903	0.202148	0.202148
975	1	70	0.00707514	0.52462	0.265847	0.265847	6	38	0.0591541	0.649018	0.354086	0.354086	162	262	0.115265	0.296965	0.206115	0.206115
976	1	70	0.00707514	0.52462	0.265847	0.265847	6	38	0.0591541	0.649018	0.354086	0.354086	162	262	0.115265	0.296965	0.206115	0.206115
977	1	47	0.00707514	0.352245	0.17966	0.17966	124	199	1.22252	3.3988	2.31066	2.31066	213	371	0.151552	0.420511	0.286031	0.286031
978	1	46	0.00707514	0.34475	0.175913	0.175913	124	199	1.22252	3.3988	2.31066	2.31066	213	371	0.151552	0.420511	0.286031	0.286031
979	1	46	0.00707514	0.34475	0.175913	0.175913	124	199	1.22252	3.3988	2.31066	2.31066	213	371	0.151552	0.420511	0.286031	0.286031
980	1	46	0.00707514	0.34475	0.175913	0.175913	124	185	1.22252	3.15969	2.19111	2.19111	210	395	0.149417	0.447714	0.298566	0.298566
981	1	36	0.00707514	0.269804	0.13844	0.13844	118	234	1.16336	3.99658	2.57997	2.57997	260	379	0.184993	0.429579	0.307286	0.307286
982	3	104	0.0212254	0.779435	0.40033	0.40033	536	254	5.28443	4.33817	4.8113	4.8113	536	671	0.38137	0.760547	0.570958	0.570958
983	3	104	0.0212254	0.779435	0.40033	0.40033	536	254	5.28443	4.33817	4.8113	4.8113	536	670	0.38137	0.759413	0.570392	0.570392
984	3	104	0.0212254	0.779435	0.40033	0.40033	536	254	5.28443	4.33817	4.8113	4.8113	536	670	0.38137	0.759413	0.570392	0.570392
985	3	104	0.0212254	0.779435	0.40033	0.40033	536	254	5.28443	4.33817	4.8113	4.8113	536	670	0.38137	0.759413	0.570392	0.570392
986	3	104	0.0212254	0.779435	0.40033	0.40033	536	255	5.28443	4.35525	4.81984	4.81984	536	670	0.38137	0.759413	0.570392	0.570392
987	3	104	0.0212254	0.779435	0.40033	0.40033	536	255	5.28443	4.35525	4.81984	4.81984	536	670	0.38137	0.759413	0.570392	0.570392
988	3	104	0.0212254	0.779435	0.40033	0.40033	536	255	5.28443	4.35525	4.81984	4.81984	536	670	0.38137	0.759413	0.570392	0.570392
989	3	104	0.0212254	0.779435	0.40033	0.40033	536	238	5.28443	4.0649	4.67467	4.67467	529	619	0.376389	0.701607	0.538998	0.538998
990	3	104	0.0212254	0.779435	0.40033	0.40033	536	238	5.28443	4.0649	4.67467	4.67467	529	618	0.376389	0.700474	0.538432	0.538432
991	3	104	0.0212254	0.779435	0.40033	0.40033	536	238	5.28443	4.0649	4.67467	4.67467	529	618	0.376389	0.700474	0.538432	0.538432
992	3	104	0.0212254	0.779435	0.40033	0.40033	536	238	5.28443	4.0649	4.67467	4.67467	529	618	0.376389	0.700474	0.538432	0.538432
993	2	104	0.0141503	0.779435	0.396793	0.396793	536	240	5.28443	4.09906	4.69175	4.69175	378	575	0.268951	0.651735	0.460343	0.460343
994	2	104	0.0141503	0.779435	0.396793	0.396793	536	240	5.28443	4.09906	4.69175	4.69175	378	513	0.268951	0.581461	0.425206	0.425206
995	347	108	2.45507	0.809413	1.63224	1.63224	536	240	5.28443	4.09906	4.69175	4.69175	378	535	0.268951	0.606397	0.437674	0.437674
996	347	108	2.45507	0.809413	1.63224	1.63224	536	240	5.28443	4.09906	4.69175	4.69175	378	532	0.268951	0.602997	0.435974	0.435974
997	347	115	2.45507	0.861875	1.65847	1.65847	536	240	5.28443	4.09906	4.69175	4.69175	378	532	0.268951	0.602997	0.435974	0.435974
998	347	115	2.45507	0.861875	1.65847	1.65847	536	240	5.28443	4.09906	4.69175	4.69175	378	532	0.268951	0.602997	0.435974	0.435974
999	346	88	2.448	0.659522	1.55376	1.55376	244	60	2.4056	1.02477	1.71518	1.71518	221	382	0.157244	0.432979	0.295111	0.295111
1000	346	88	2.448	0.659522	1.55376	1.55376	244	60	2.4056	1.02477	1.71518	1.71518	221	382	0.157244	0.432979	0.295111	0.295111
1001	346	88	2.448	0.659522	1.55376	1.55376	244	48	2.4056	0.819812	1.61271	1.61271	221	382	0.157244	0.432979	0.295111	0.295111
1002	346	41	2.448	0.307277	1.37764	1.37764	0	5	0	0.0853971	0.0426985	0.0426985	91	49	0.0647475	0.0555392	0.0601433	0.0601433
1003	346	41	2.448	0.307277	1.37764	1.37764	3	5	0.029577	0.0853971	0.0574871	0.0574871	91	49	0.0647475	0.0555392	0.0601433	0.0601433
1004	418	247	2.95741	1.85116	2.40428	2.40428	31	47	0.305629	0.802733	0.554181	0.554181	292	555	0.207761	0.629066	0.418414	0.418414
1005	418	247	2.95741	1.85116	2.40428	2.40428	31	47	0.305629	0.802733	0.554181	0.554181	292	577	0.207761	0.654002	0.430882	0.430882
1006	418	247	2.95741	1.85116	2.40428	2.40428	31	47	0.305629	0.802733	0.554181	0.554181	292	676	0.207761	0.766214	0.486988	0.486988
1007	440	2857	3.11306	21.412	12.2625	12.2625	484	960	4.77176	16.3962	10.584	10.584	8584	8191	6.10761	9.28411	7.69586	7.69586
1008	440	2858	3.11306	21.4195	12.2663	12.2663	484	995	4.77176	16.994	10.8829	10.8829	8761	8493	6.23355	9.62641	7.92998	7.92998
1009	852	2936	6.02802	22.004	14.016	14.016	484	1027	4.77176	17.5406	11.1562	11.1562	8854	8514	6.29972	9.65022	7.97497	7.97497
1010	852	2955	6.02802	22.1464	14.0872	14.0872	484	1027	4.77176	17.5406	11.1562	11.1562	8854	8537	6.29972	9.67629	7.988	7.988
1011	852	2957	6.02802	22.1614	14.0947	14.0947	484	1035	4.77176	17.6772	11.2245	11.2245	8992	8560	6.39791	9.70236	8.05013	8.05013
1012	852	2961	6.02802	22.1914	14.1097	14.1097	481	1035	4.74219	17.6772	11.2097	11.2097	8992	8625	6.39791	9.77603	8.08697	8.08697
1013	852	2961	6.02802	22.1914	14.1097	14.1097	481	1037	4.74219	17.7114	11.2268	11.2268	8992	8633	6.39791	9.7851	8.0915	8.0915
1014	852	3014	6.02802	22.5886	14.3083	14.3083	522	1050	5.14641	17.9334	11.5399	11.5399	9373	9293	6.66899	10.5332	8.60108	8.60108
1015	852	3014	6.02802	22.5886	14.3083	14.3083	522	1050	5.14641	17.9334	11.5399	11.5399	9373	9325	6.66899	10.5694	8.61922	8.61922
1016	508	3014	3.59417	22.5886	13.0914	13.0914	522	1181	5.14641	20.1708	12.6586	12.6586	9807	9678	6.97779	10.9696	8.97367	8.97367
1017	508	3065	3.59417	22.9708	13.2825	13.2825	522	1192	5.14641	20.3587	12.7525	12.7525	10069	9926	7.1642	11.2507	9.20743	9.20743
1018	508	3065	3.59417	22.9708	13.2825	13.2825	522	1192	5.14641	20.3587	12.7525	12.7525	10069	9926	7.1642	11.2507	9.20743	9.20743
1019	508	3065	3.59417	22.9708	13.2825	13.2825	522	1191	5.14641	20.3416	12.744	12.744	10069	9909	7.1642	11.2314	9.19779	9.19779
1020	468	3064	3.31116	22.9634	13.1373	13.1373	522	1187	5.14641	20.2733	12.7098	12.7098	10016	9898	7.12649	11.2189	9.1727	9.1727
1021	468	3051	3.31116	22.8659	13.0885	13.0885	522	1183	5.14641	20.205	12.6757	12.6757	10000	9920	7.11511	11.2439	9.17948	9.17948
1022	468	3051	3.31116	22.8659	13.0885	13.0885	522	1183	5.14641	20.205	12.6757	12.6757	10000	9920	7.11511	11.2439	9.17948	9.17948
1023	468	3052	3.31116	22.8734	13.0923	13.0923	522	1183	5.14641	20.205	12.6757	12.6757	10000	9920	7.11511	11.2439	9.17948	9.17948
1024	468	3052	3.31116	22.8734	13.0923	13.0923	522	1183	5.14641	20.205	12.6757	12.6757	10000	9916	7.11511	11.2393	9.17721	9.17721
1025	468	3050	3.31116	22.8584	13.0848	13.0848	522	1169	5.14641	19.9658	12.5561	12.5561	9930	9917	7.0653	11.2405	9.15288	9.15288
1026	468	3050	3.31116	22.8584	13.0848	13.0848	522	1169	5.14641	19.9658	12.5561	12.5561	9932	9917	7.06673	11.2405	9.15359	9.15359
1027	468	3049	3.31116	22.8509	13.081	13.081	522	1169	5.14641	19.9658	12.5561	12.5561	9736	9721	6.92727	11.0183	8.97278	8.97278
1028	436	2954	3.08476	22.1389	12.6119	12.6119	507	998	4.99852	17.0453	11.0219	11.0219	8694	9117	6.18588	10.3337	8.25978	8.25978
1029	16	174	0.113202	1.30405	0.708628	0.708628	37	151	0.364784	2.57899	1.47189	1.47189	1151	1514	0.818949	1.71605	1.2675	1.2675
1030	16	174	0.113202	1.30405	0.708628	0.708628	37	151	0.364784	2.57899	1.47189	1.47189	1124	1514	0.799738	1.71605	1.25789	1.25789
1031	14	128	0.0990519	0.959305	0.529178	0.529178	37	151	0.364784	2.57899	1.47189	1.47189	1074	1415	0.764163	1.60384	1.184	1.184
1032	14	128	0.0990519	0.959305	0.529178	0.529178	37	151	0.364784	2.57899	1.47189	1.47189	1074	1415	0.764163	1.60384	1.184	1.184
1033	1	113	0.00707514	0.846886	0.426981	0.426981	37	145	0.364784	2.47652	1.42065	1.42065	843	1260	0.599804	1.42815	1.01398	1.01398
1034	1	113	0.00707514	0.846886	0.426981	0.426981	37	145	0.364784	2.47652	1.42065	1.42065	843	1259	0.599804	1.42702	1.01341	1.01341
1035	1	113	0.00707514	0.846886	0.426981	0.426981	37	145	0.364784	2.47652	1.42065	1.42065	843	1259	0.599804	1.42702	1.01341	1.01341
1036	1	113	0.00707514	0.846886	0.426981	0.426981	37	145	0.364784	2.47652	1.42065	1.42065	804	1247	0.572055	1.41342	0.992735	0.992735
1037	0	6	0	0.0449674	0.0224837	0.0224837	110	2	1.08449	0.0341588	0.559325	0.559325	0	130	0	0.147349	0.0736744	0.0736744
1038	0	6	0	0.0449674	0.0224837	0.0224837	110	0	1.08449	0	0.542246	0.542246	0	130	0	0.147349	0.0736744	0.0736744
1039	0	6	0	0.0449674	0.0224837	0.0224837	110	0	1.08449	0	0.542246	0.542246	0	130	0	0.147349	0.0736744	0.0736744
1040	0	6	0	0.0449674	0.0224837	0.0224837	110	0	1.08449	0	0.542246	0.542246	0	130	0	0.147349	0.0736744	0.0736744
1041	0	6	0	0.0449674	0.0224837	0.0224837	110	0	1.08449	0	0.542246	0.542246	0	130	0	0.147349	0.0736744	0.0736744
1042	0	6	0	0.0449674	0.0224837	0.0224837	110	0	1.08449	0	0.542246	0.542246	0	130	0	0.147349	0.0736744	0.0736744
1043	0	6	0	0.0449674	0.0224837	0.0224837	110	0	1.08449	0	0.542246	0.542246	0	130	0	0.147349	0.0736744	0.0736744
1044	0	6	0	0.0449674	0.0224837	0.0224837	110	31	1.08449	0.529462	0.806977	0.806977	0	192	0	0.217623	0.108811	0.108811
1045	0	6	0	0.0449674	0.0224837	0.0224837	110	31	1.08449	0.529462	0.806977	0.806977	0	195	0	0.221023	0.110512	0.110512
1046	0	6	0	0.0449674	0.0224837	0.0224837	110	32	1.08449	0.546541	0.815517	0.815517	0	196	0	0.222157	0.111078	0.111078
1047	0	6	0	0.0449674	0.0224837	0.0224837	110	32	1.08449	0.546541	0.815517	0.815517	0	197	0	0.22329	0.111645	0.111645
1048	0	6	0	0.0449674	0.0224837	0.0224837	110	32	1.08449	0.546541	0.815517	0.815517	0	197	0	0.22329	0.111645	0.111645
1049	0	6	0	0.0449674	0.0224837	0.0224837	110	32	1.08449	0.546541	0.815517	0.815517	0	197	0	0.22329	0.111645	0.111645
1050	0	23	0	0.172375	0.0861875	0.0861875	115	32	1.13379	0.546541	0.840164	0.840164	37	267	0.0263259	0.302632	0.164479	0.164479
1051	0	23	0	0.172375	0.0861875	0.0861875	115	32	1.13379	0.546541	0.840164	0.840164	37	267	0.0263259	0.302632	0.164479	0.164479
1052	0	23	0	0.172375	0.0861875	0.0861875	115	32	1.13379	0.546541	0.840164	0.840164	37	247	0.0263259	0.279963	0.153144	0.153144
1053	0	23	0	0.172375	0.0861875	0.0861875	115	32	1.13379	0.546541	0.840164	0.840164	37	247	0.0263259	0.279963	0.153144	0.153144
1054	0	23	0	0.172375	0.0861875	0.0861875	115	32	1.13379	0.546541	0.840164	0.840164	37	247	0.0263259	0.279963	0.153144	0.153144
1055	0	23	0	0.172375	0.0861875	0.0861875	115	32	1.13379	0.546541	0.840164	0.840164	37	233	0.0263259	0.264094	0.14521	0.14521
1056	0	23	0	0.172375	0.0861875	0.0861875	5	27	0.0492951	0.461144	0.25522	0.25522	37	190	0.0263259	0.215356	0.120841	0.120841
1057	0	23	0	0.172375	0.0861875	0.0861875	5	27	0.0492951	0.461144	0.25522	0.25522	37	219	0.0263259	0.248226	0.137276	0.137276
1058	0	17	0	0.127408	0.0637038	0.0637038	5	27	0.0492951	0.461144	0.25522	0.25522	37	217	0.0263259	0.245959	0.136143	0.136143
1059	2	602	0.0141503	4.51173	2.26294	2.26294	602	732	5.93513	12.5021	9.21863	9.21863	1040	2458	0.739971	2.78603	1.763	1.763
1060	2	604	0.0141503	4.52672	2.27043	2.27043	602	736	5.93513	12.5705	9.25279	9.25279	1040	2470	0.739971	2.79963	1.7698	1.7698
1061	2	606	0.0141503	4.54171	2.27793	2.27793	602	736	5.93513	12.5705	9.25279	9.25279	1040	2471	0.739971	2.80076	1.77037	1.77037
1062	2	606	0.0141503	4.54171	2.27793	2.27793	602	736	5.93513	12.5705	9.25279	9.25279	1040	2471	0.739971	2.80076	1.77037	1.77037
1063	2	621	0.0141503	4.65413	2.33414	2.33414	602	710	5.93513	12.1264	9.03076	9.03076	1040	2404	0.739971	2.72482	1.7324	1.7324
1064	2	621	0.0141503	4.65413	2.33414	2.33414	602	710	5.93513	12.1264	9.03076	9.03076	1040	2404	0.739971	2.72482	1.7324	1.7324
1065	4	1191	0.0283006	8.92603	4.47716	4.47716	711	950	7.00976	16.2254	11.6176	11.6176	1357	3904	0.96552	4.425	2.69526	2.69526
1066	4	1191	0.0283006	8.92603	4.47716	4.47716	711	951	7.00976	16.2425	11.6261	11.6261	1397	3985	0.993981	4.51681	2.75539	2.75539
1067	4	1191	0.0283006	8.92603	4.47716	4.47716	711	951	7.00976	16.2425	11.6261	11.6261	1397	4036	0.993981	4.57462	2.7843	2.7843
1068	4	1191	0.0283006	8.92603	4.47716	4.47716	711	953	7.00976	16.2767	11.6432	11.6432	1397	4112	0.993981	4.66076	2.82737	2.82737
1069	4	1245	0.0283006	9.33074	4.67952	4.67952	711	958	7.00976	16.3621	11.6859	11.6859	1397	4299	0.993981	4.87271	2.93335	2.93335
1070	4	1245	0.0283006	9.33074	4.67952	4.67952	711	958	7.00976	16.3621	11.6859	11.6859	1397	4305	0.993981	4.87951	2.93675	2.93675
1071	4	1245	0.0283006	9.33074	4.67952	4.67952	711	958	7.00976	16.3621	11.6859	11.6859	1397	4315	0.993981	4.89085	2.94241	2.94241
1072	4	1245	0.0283006	9.33074	4.67952	4.67952	711	958	7.00976	16.3621	11.6859	11.6859	1397	4274	0.993981	4.84438	2.91918	2.91918
1073	4	1245	0.0283006	9.33074	4.67952	4.67952	711	958	7.00976	16.3621	11.6859	11.6859	1397	4274	0.993981	4.84438	2.91918	2.91918
1074	4	1245	0.0283006	9.33074	4.67952	4.67952	711	958	7.00976	16.3621	11.6859	11.6859	1397	4277	0.993981	4.84778	2.92088	2.92088
1075	4	1245	0.0283006	9.33074	4.67952	4.67952	711	958	7.00976	16.3621	11.6859	11.6859	1397	4277	0.993981	4.84778	2.92088	2.92088
1076	4	1245	0.0283006	9.33074	4.67952	4.67952	711	948	7.00976	16.1913	11.6005	11.6005	1391	4267	0.989712	4.83644	2.91308	2.91308
1077	4	1056	0.0283006	7.91426	3.97128	3.97128	109	496	1.07463	8.47139	4.77301	4.77301	492	3222	0.350063	3.65198	2.00102	2.00102
1078	4	1054	0.0283006	7.89927	3.96379	3.96379	109	496	1.07463	8.47139	4.77301	4.77301	492	3222	0.350063	3.65198	2.00102	2.00102
1079	4	1054	0.0283006	7.89927	3.96379	3.96379	109	496	1.07463	8.47139	4.77301	4.77301	492	3222	0.350063	3.65198	2.00102	2.00102
1080	4	1054	0.0283006	7.89927	3.96379	3.96379	109	457	1.07463	7.80529	4.43996	4.43996	492	3222	0.350063	3.65198	2.00102	2.00102
1081	2	653	0.0141503	4.89395	2.45405	2.45405	145	178	1.42956	3.04014	2.23485	2.23485	370	1883	0.263259	2.13429	1.19878	1.19878
1082	2	653	0.0141503	4.89395	2.45405	2.45405	145	178	1.42956	3.04014	2.23485	2.23485	370	1942	0.263259	2.20117	1.23221	1.23221
1083	2	653	0.0141503	4.89395	2.45405	2.45405	145	178	1.42956	3.04014	2.23485	2.23485	370	1942	0.263259	2.20117	1.23221	1.23221
1084	2	653	0.0141503	4.89395	2.45405	2.45405	145	178	1.42956	3.04014	2.23485	2.23485	370	1966	0.263259	2.22837	1.24581	1.24581
1085	2	653	0.0141503	4.89395	2.45405	2.45405	145	178	1.42956	3.04014	2.23485	2.23485	370	1966	0.263259	2.22837	1.24581	1.24581
1086	2	653	0.0141503	4.89395	2.45405	2.45405	145	178	1.42956	3.04014	2.23485	2.23485	370	1931	0.263259	2.1887	1.22598	1.22598
1087	2	653	0.0141503	4.89395	2.45405	2.45405	145	178	1.42956	3.04014	2.23485	2.23485	370	1931	0.263259	2.1887	1.22598	1.22598
1088	2	641	0.0141503	4.80402	2.40908	2.40908	145	155	1.42956	2.64731	2.03843	2.03843	330	1807	0.234799	2.04815	1.14147	1.14147
1089	0	47	0	0.352245	0.176122	0.176122	195	108	1.92251	1.84458	1.88354	1.88354	150	386	0.106727	0.437513	0.27212	0.27212
1090	0	47	0	0.352245	0.176122	0.176122	195	113	1.92251	1.92997	1.92624	1.92624	150	386	0.106727	0.437513	0.27212	0.27212
1091	0	47	0	0.352245	0.176122	0.176122	195	114	1.92251	1.94705	1.93478	1.93478	150	386	0.106727	0.437513	0.27212	0.27212
1092	0	47	0	0.352245	0.176122	0.176122	195	114	1.92251	1.94705	1.93478	1.93478	150	386	0.106727	0.437513	0.27212	0.27212
1093	0	47	0	0.352245	0.176122	0.176122	195	114	1.92251	1.94705	1.93478	1.93478	150	386	0.106727	0.437513	0.27212	0.27212
1094	0	47	0	0.352245	0.176122	0.176122	195	114	1.92251	1.94705	1.93478	1.93478	150	386	0.106727	0.437513	0.27212	0.27212
1095	0	48	0	0.359739	0.17987	0.17987	195	115	1.92251	1.96413	1.94332	1.94332	150	388	0.106727	0.43978	0.273253	0.273253
1096	0	49	0	0.367234	0.183617	0.183617	201	115	1.98166	1.96413	1.9729	1.9729	197	426	0.140168	0.482851	0.311509	0.311509
1097	0	49	0	0.367234	0.183617	0.183617	201	117	1.98166	1.99829	1.98998	1.98998	197	426	0.140168	0.482851	0.311509	0.311509
1098	0	49	0	0.367234	0.183617	0.183617	201	117	1.98166	1.99829	1.98998	1.98998	197	426	0.140168	0.482851	0.311509	0.311509
1099	0	35	0	0.26231	0.131155	0.131155	201	117	1.98166	1.99829	1.98998	1.98998	358	430	0.254721	0.487385	0.371053	0.371053
1100	17	172	0.120277	1.28907	0.704671	0.704671	202	120	1.99152	2.04953	2.02053	2.02053	1435	998	1.02102	1.13119	1.0761	1.0761
1101	17	172	0.120277	1.28907	0.704671	0.704671	203	120	2.00138	2.04953	2.02546	2.02546	1435	1001	1.02102	1.13459	1.0778	1.0778
1102	17	184	0.120277	1.379	0.749639	0.749639	203	120	2.00138	2.04953	2.02546	2.02546	1452	1026	1.03311	1.16292	1.09802	1.09802
1103	17	184	0.120277	1.379	0.749639	0.749639	203	120	2.00138	2.04953	2.02546	2.02546	1445	1038	1.02813	1.17652	1.10233	1.10233
1104	17	183	0.120277	1.37151	0.745892	0.745892	203	120	2.00138	2.04953	2.02546	2.02546	1445	1038	1.02813	1.17652	1.10233	1.10233
1105	17	338	0.120277	2.53316	1.32672	1.32672	8	33	0.0788721	0.563621	0.321246	0.321246	1606	928	1.14269	1.05184	1.09727	1.09727
1106	17	339	0.120277	2.54066	1.33047	1.33047	8	32	0.0788721	0.546541	0.312707	0.312707	1606	925	1.14269	1.04844	1.09557	1.09557
1107	18	398	0.127352	2.98284	1.55509	1.55509	8	32	0.0788721	0.546541	0.312707	0.312707	1606	969	1.14269	1.09832	1.1205	1.1205
1108	18	398	0.127352	2.98284	1.55509	1.55509	8	32	0.0788721	0.546541	0.312707	0.312707	1606	969	1.14269	1.09832	1.1205	1.1205
1109	18	398	0.127352	2.98284	1.55509	1.55509	8	32	0.0788721	0.546541	0.312707	0.312707	1606	969	1.14269	1.09832	1.1205	1.1205
1110	18	398	0.127352	2.98284	1.55509	1.55509	8	32	0.0788721	0.546541	0.312707	0.312707	1606	939	1.14269	1.06431	1.1035	1.1035
1111	18	398	0.127352	2.98284	1.55509	1.55509	8	32	0.0788721	0.546541	0.312707	0.312707	1606	939	1.14269	1.06431	1.1035	1.1035
1112	18	398	0.127352	2.98284	1.55509	1.55509	8	32	0.0788721	0.546541	0.312707	0.312707	1606	939	1.14269	1.06431	1.1035	1.1035
1113	18	398	0.127352	2.98284	1.55509	1.55509	8	32	0.0788721	0.546541	0.312707	0.312707	1606	939	1.14269	1.06431	1.1035	1.1035
1114	18	397	0.127352	2.97534	1.55135	1.55135	8	32	0.0788721	0.546541	0.312707	0.312707	1606	939	1.14269	1.06431	1.1035	1.1035
1115	18	394	0.127352	2.95286	1.54011	1.54011	8	3	0.0788721	0.0512383	0.0650552	0.0650552	1598	853	1.13699	0.966835	1.05191	1.05191
1116	18	394	0.127352	2.95286	1.54011	1.54011	8	3	0.0788721	0.0512383	0.0650552	0.0650552	1598	854	1.13699	0.967969	1.05248	1.05248
1117	18	394	0.127352	2.95286	1.54011	1.54011	8	3	0.0788721	0.0512383	0.0650552	0.0650552	1598	854	1.13699	0.967969	1.05248	1.05248
1118	18	394	0.127352	2.95286	1.54011	1.54011	8	3	0.0788721	0.0512383	0.0650552	0.0650552	1598	854	1.13699	0.967969	1.05248	1.05248
1119	18	394	0.127352	2.95286	1.54011	1.54011	8	3	0.0788721	0.0512383	0.0650552	0.0650552	1565	833	1.11351	0.944166	1.02884	1.02884
1120	18	339	0.127352	2.54066	1.33401	1.33401	8	3	0.0788721	0.0512383	0.0650552	0.0650552	1026	765	0.73001	0.867091	0.798551	0.798551
1121	18	339	0.127352	2.54066	1.33401	1.33401	8	3	0.0788721	0.0512383	0.0650552	0.0650552	888	712	0.631822	0.807018	0.71942	0.71942
1122	18	339	0.127352	2.54066	1.33401	1.33401	8	3	0.0788721	0.0512383	0.0650552	0.0650552	888	712	0.631822	0.807018	0.71942	0.71942
1123	18	307	0.127352	2.30083	1.21409	1.21409	7	3	0.0690131	0.0512383	0.0601257	0.0601257	422	373	0.300258	0.422778	0.361518	0.361518
1124	18	307	0.127352	2.30083	1.21409	1.21409	7	3	0.0690131	0.0512383	0.0601257	0.0601257	422	373	0.300258	0.422778	0.361518	0.361518
1125	18	307	0.127352	2.30083	1.21409	1.21409	7	3	0.0690131	0.0512383	0.0601257	0.0601257	422	373	0.300258	0.422778	0.361518	0.361518
1126	18	282	0.127352	2.11347	1.12041	1.12041	6	3	0.0591541	0.0512383	0.0551962	0.0551962	256	255	0.182147	0.28903	0.235589	0.235589
1127	14	282	0.0990519	2.11347	1.10626	1.10626	6	3	0.0591541	0.0512383	0.0551962	0.0551962	241	163	0.171474	0.184753	0.178113	0.178113
1128	0	2	0	0.0149891	0.00749457	0.00749457	0	0	0	0	0	0	5	4	0.00355755	0.00453381	0.00404568	0.00404568
1129	0	2	0	0.0149891	0.00749457	0.00749457	0	0	0	0	0	0	5	4	0.00355755	0.00453381	0.00404568	0.00404568
1130	0	19	0	0.142397	0.0711984	0.0711984	0	8	0	0.136635	0.0683177	0.0683177	5	52	0.00355755	0.0589395	0.0312485	0.0312485
1131	0	19	0	0.142397	0.0711984	0.0711984	0	9	0	0.153715	0.0768574	0.0768574	5	52	0.00355755	0.0589395	0.0312485	0.0312485
1132	0	19	0	0.142397	0.0711984	0.0711984	0	9	0	0.153715	0.0768574	0.0768574	5	52	0.00355755	0.0589395	0.0312485	0.0312485
1133	0	19	0	0.142397	0.0711984	0.0711984	0	9	0	0.153715	0.0768574	0.0768574	5	52	0.00355755	0.0589395	0.0312485	0.0312485
1134	0	103	0	0.77194	0.38597	0.38597	0	33	0	0.563621	0.28181	0.28181	401	115	0.285316	0.130347	0.207831	0.207831
1135	0	103	0	0.77194	0.38597	0.38597	0	33	0	0.563621	0.28181	0.28181	402	115	0.286027	0.130347	0.208187	0.208187
1136	0	103	0	0.77194	0.38597	0.38597	0	33	0	0.563621	0.28181	0.28181	402	115	0.286027	0.130347	0.208187	0.208187
1137	0	103	0	0.77194	0.38597	0.38597	0	33	0	0.563621	0.28181	0.28181	406	126	0.288873	0.142815	0.215844	0.215844
1138	0	117	0	0.876864	0.438432	0.438432	0	33	0	0.563621	0.28181	0.28181	406	126	0.288873	0.142815	0.215844	0.215844
1139	0	117	0	0.876864	0.438432	0.438432	0	33	0	0.563621	0.28181	0.28181	406	126	0.288873	0.142815	0.215844	0.215844
1140	0	117	0	0.876864	0.438432	0.438432	0	32	0	0.546541	0.273271	0.273271	406	126	0.288873	0.142815	0.215844	0.215844
1141	0	117	0	0.876864	0.438432	0.438432	0	32	0	0.546541	0.273271	0.273271	406	126	0.288873	0.142815	0.215844	0.215844
1142	0	117	0	0.876864	0.438432	0.438432	0	32	0	0.546541	0.273271	0.273271	406	126	0.288873	0.142815	0.215844	0.215844
1143	0	117	0	0.876864	0.438432	0.438432	0	32	0	0.546541	0.273271	0.273271	406	126	0.288873	0.142815	0.215844	0.215844
1144	0	117	0	0.876864	0.438432	0.438432	0	32	0	0.546541	0.273271	0.273271	406	126	0.288873	0.142815	0.215844	0.215844
1145	0	117	0	0.876864	0.438432	0.438432	0	32	0	0.546541	0.273271	0.273271	406	126	0.288873	0.142815	0.215844	0.215844
1146	0	117	0	0.876864	0.438432	0.438432	0	32	0	0.546541	0.273271	0.273271	406	126	0.288873	0.142815	0.215844	0.215844
1147	0	117	0	0.876864	0.438432	0.438432	0	32	0	0.546541	0.273271	0.273271	406	126	0.288873	0.142815	0.215844	0.215844
1148	0	100	0	0.749457	0.374728	0.374728	0	24	0	0.409906	0.204953	0.204953	406	126	0.288873	0.142815	0.215844	0.215844
1149	0	100	0	0.749457	0.374728	0.374728	0	24	0	0.409906	0.204953	0.204953	406	134	0.288873	0.151883	0.220378	0.220378
1150	0	100	0	0.749457	0.374728	0.374728	0	24	0	0.409906	0.204953	0.204953	406	134	0.288873	0.151883	0.220378	0.220378
1151	0	100	0	0.749457	0.374728	0.374728	0	24	0	0.409906	0.204953	0.204953	406	134	0.288873	0.151883	0.220378	0.220378
1152	0	126	0	0.944315	0.472158	0.472158	0	71	0	1.21264	0.606319	0.606319	597	898	0.424772	1.01784	0.721306	0.721306
1153	0	126	0	0.944315	0.472158	0.472158	0	71	0	1.21264	0.606319	0.606319	597	898	0.424772	1.01784	0.721306	0.721306
1154	0	126	0	0.944315	0.472158	0.472158	0	71	0	1.21264	0.606319	0.606319	597	903	0.424772	1.02351	0.72414	0.72414
1155	0	126	0	0.944315	0.472158	0.472158	0	71	0	1.21264	0.606319	0.606319	597	903	0.424772	1.02351	0.72414	0.72414
1156	0	126	0	0.944315	0.472158	0.472158	0	71	0	1.21264	0.606319	0.606319	597	904	0.424772	1.02464	0.724707	0.724707
1157	0	200	0	1.49891	0.749457	0.749457	1	90	0.00985902	1.53715	0.773503	0.773503	1226	1283	0.872312	1.45422	1.16327	1.16327
1158	0	200	0	1.49891	0.749457	0.749457	1	90	0.00985902	1.53715	0.773503	0.773503	1226	1283	0.872312	1.45422	1.16327	1.16327
1159	0	200	0	1.49891	0.749457	0.749457	1	90	0.00985902	1.53715	0.773503	0.773503	1226	1283	0.872312	1.45422	1.16327	1.16327
1160	9	203	0.0636762	1.5214	0.792537	0.792537	8	97	0.0788721	1.6567	0.867788	0.867788	1298	1514	0.923541	1.71605	1.31979	1.31979
1161	9	203	0.0636762	1.5214	0.792537	0.792537	8	100	0.0788721	1.70794	0.893407	0.893407	1298	1516	0.923541	1.71831	1.32093	1.32093
1162	9	203	0.0636762	1.5214	0.792537	0.792537	8	100	0.0788721	1.70794	0.893407	0.893407	1298	1516	0.923541	1.71831	1.32093	1.32093
1163	9	216	0.0636762	1.61883	0.841251	0.841251	8	100	0.0788721	1.70794	0.893407	0.893407	1866	1607	1.32768	1.82146	1.57457	1.57457
1164	9	216	0.0636762	1.61883	0.841251	0.841251	8	100	0.0788721	1.70794	0.893407	0.893407	1866	1606	1.32768	1.82033	1.574	1.574
1165	9	216	0.0636762	1.61883	0.841251	0.841251	8	100	0.0788721	1.70794	0.893407	0.893407	1866	1606	1.32768	1.82033	1.574	1.574
1166	9	216	0.0636762	1.61883	0.841251	0.841251	8	100	0.0788721	1.70794	0.893407	0.893407	1862	1606	1.32483	1.82033	1.57258	1.57258
1167	545	405	3.85595	3.0353	3.44562	3.44562	8	101	0.0788721	1.72502	0.901947	0.901947	2342	1789	1.66636	2.02775	1.84705	1.84705
1168	545	405	3.85595	3.0353	3.44562	3.44562	8	101	0.0788721	1.72502	0.901947	0.901947	2342	1788	1.66636	2.02661	1.84649	1.84649
1169	545	405	3.85595	3.0353	3.44562	3.44562	8	100	0.0788721	1.70794	0.893407	0.893407	2341	1786	1.66565	2.02435	1.845	1.845
1170	545	405	3.85595	3.0353	3.44562	3.44562	8	100	0.0788721	1.70794	0.893407	0.893407	2340	1778	1.66494	2.01528	1.84011	1.84011
1171	545	403	3.85595	3.02031	3.43813	3.43813	8	100	0.0788721	1.70794	0.893407	0.893407	2250	1827	1.6009	2.07082	1.83586	1.83586
1172	545	403	3.85595	3.02031	3.43813	3.43813	8	100	0.0788721	1.70794	0.893407	0.893407	2250	1827	1.6009	2.07082	1.83586	1.83586
1173	545	403	3.85595	3.02031	3.43813	3.43813	8	100	0.0788721	1.70794	0.893407	0.893407	2250	1827	1.6009	2.07082	1.83586	1.83586
1174	545	403	3.85595	3.02031	3.43813	3.43813	8	100	0.0788721	1.70794	0.893407	0.893407	2077	1722	1.47781	1.95181	1.71481	1.71481
1175	536	247	3.79227	1.85116	2.82172	2.82172	120	2	1.18308	0.0341588	0.60862	0.60862	1792	684	1.27503	0.775282	1.02515	1.02515
1176	536	247	3.79227	1.85116	2.82172	2.82172	120	30	1.18308	0.512383	0.847732	0.847732	1792	686	1.27503	0.777549	1.02629	1.02629
1177	536	247	3.79227	1.85116	2.82172	2.82172	120	30	1.18308	0.512383	0.847732	0.847732	1792	686	1.27503	0.777549	1.02629	1.02629
1178	536	273	3.79227	2.04602	2.91915	2.91915	120	30	1.18308	0.512383	0.847732	0.847732	1792	686	1.27503	0.777549	1.02629	1.02629
1179	536	273	3.79227	2.04602	2.91915	2.91915	120	30	1.18308	0.512383	0.847732	0.847732	1942	732	1.38175	0.829687	1.10572	1.10572
1180	536	313	3.79227	2.3458	3.06904	3.06904	120	30	1.18308	0.512383	0.847732	0.847732	2048	732	1.45717	0.829687	1.14343	1.14343
1181	536	309	3.79227	2.31582	3.05405	3.05405	120	30	1.18308	0.512383	0.847732	0.847732	1673	455	1.19036	0.515721	0.853039	0.853039
1182	536	309	3.79227	2.31582	3.05405	3.05405	120	30	1.18308	0.512383	0.847732	0.847732	1556	455	1.10711	0.515721	0.811416	0.811416
1183	536	309	3.79227	2.31582	3.05405	3.05405	120	30	1.18308	0.512383	0.847732	0.847732	1603	429	1.14055	0.486251	0.813402	0.813402
1184	536	360	3.79227	2.69804	3.24516	3.24516	140	30	1.38026	0.512383	0.946322	0.946322	1575	484	1.12063	0.548591	0.83461	0.83461
1185	536	360	3.79227	2.69804	3.24516	3.24516	140	30	1.38026	0.512383	0.946322	0.946322	1575	484	1.12063	0.548591	0.83461	0.83461
1186	550	338	3.89133	2.53316	3.21224	3.21224	140	30	1.38026	0.512383	0.946322	0.946322	1575	484	1.12063	0.548591	0.83461	0.83461
1187	550	364	3.89133	2.72802	3.30967	3.30967	140	30	1.38026	0.512383	0.946322	0.946322	1575	484	1.12063	0.548591	0.83461	0.83461
1188	14	266	0.0990519	1.99355	1.0463	1.0463	140	30	1.38026	0.512383	0.946322	0.946322	1126	297	0.801161	0.336635	0.568898	0.568898
1189	14	266	0.0990519	1.99355	1.0463	1.0463	140	30	1.38026	0.512383	0.946322	0.946322	1126	297	0.801161	0.336635	0.568898	0.568898
1190	14	266	0.0990519	1.99355	1.0463	1.0463	140	30	1.38026	0.512383	0.946322	0.946322	1126	297	0.801161	0.336635	0.568898	0.568898
1191	14	230	0.0990519	1.72375	0.911401	0.911401	140	38	1.38026	0.649018	1.01464	1.01464	1098	223	0.781239	0.25276	0.516999	0.516999
1192	14	230	0.0990519	1.72375	0.911401	0.911401	140	38	1.38026	0.649018	1.01464	1.01464	1098	223	0.781239	0.25276	0.516999	0.516999
1193	14	230	0.0990519	1.72375	0.911401	0.911401	140	38	1.38026	0.649018	1.01464	1.01464	1040	207	0.739971	0.234625	0.487298	0.487298
1194	14	230	0.0990519	1.72375	0.911401	0.911401	140	38	1.38026	0.649018	1.01464	1.01464	1040	207	0.739971	0.234625	0.487298	0.487298
1195	14	230	0.0990519	1.72375	0.911401	0.911401	140	38	1.38026	0.649018	1.01464	1.01464	1040	207	0.739971	0.234625	0.487298	0.487298
1196	14	230	0.0990519	1.72375	0.911401	0.911401	25	37	0.246475	0.631939	0.439207	0.439207	1040	207	0.739971	0.234625	0.487298	0.487298
1197	14	229	0.0990519	1.71626	0.907654	0.907654	25	36	0.246475	0.614859	0.430667	0.430667	733	197	0.521537	0.22329	0.372414	0.372414
1198	14	203	0.0990519	1.5214	0.810224	0.810224	25	9	0.246475	0.153715	0.200095	0.200095	424	127	0.301681	0.143948	0.222815	0.222815
1199	14	203	0.0990519	1.5214	0.810224	0.810224	25	9	0.246475	0.153715	0.200095	0.200095	424	127	0.301681	0.143948	0.222815	0.222815
1200	14	203	0.0990519	1.5214	0.810224	0.810224	25	9	0.246475	0.153715	0.200095	0.200095	273	127	0.194242	0.143948	0.169095	0.169095
1201	0	131	0	0.981788	0.490894	0.490894	20	9	0.19718	0.153715	0.175448	0.175448	23	41	0.0163647	0.0464716	0.0314182	0.0314182
1202	0	131	0	0.981788	0.490894	0.490894	20	9	0.19718	0.153715	0.175448	0.175448	23	41	0.0163647	0.0464716	0.0314182	0.0314182
1203	0	131	0	0.981788	0.490894	0.490894	20	9	0.19718	0.153715	0.175448	0.175448	23	41	0.0163647	0.0464716	0.0314182	0.0314182
1204	0	131	0	0.981788	0.490894	0.490894	20	9	0.19718	0.153715	0.175448	0.175448	23	41	0.0163647	0.0464716	0.0314182	0.0314182
1205	0	131	0	0.981788	0.490894	0.490894	20	9	0.19718	0.153715	0.175448	0.175448	23	41	0.0163647	0.0464716	0.0314182	0.0314182
1206	0	131	0	0.981788	0.490894	0.490894	20	9	0.19718	0.153715	0.175448	0.175448	23	41	0.0163647	0.0464716	0.0314182	0.0314182
1207	0	131	0	0.981788	0.490894	0.490894	20	9	0.19718	0.153715	0.175448	0.175448	23	41	0.0163647	0.0464716	0.0314182	0.0314182
1208	0	0	0	0	0	0	0	0	0	0	0	0	0	0	0	0	0	0
1209	0	0	0	0	0	0	0	0	0	0	0	0	0	0	0	0	0	0
1210	0	0	0	0	0	0	0	6	0	0.102477	0.0512383	0.0512383	227	38	0.161513	0.0430712	0.102292	0.102292
1211	0	0	0	0	0	0	0	6	0	0.102477	0.0512383	0.0512383	227	39	0.161513	0.0442047	0.102859	0.102859
1212	0	0	0	0	0	0	0	6	0	0.102477	0.0512383	0.0512383	227	39	0.161513	0.0442047	0.102859	0.102859
1213	0	0	0	0	0	0	0	6	0	0.102477	0.0512383	0.0512383	227	39	0.161513	0.0442047	0.102859	0.102859
1214	0	0	0	0	0	0	0	6	0	0.102477	0.0512383	0.0512383	227	43	0.161513	0.0487385	0.105126	0.105126
1215	0	0	0	0	0	0	0	6	0	0.102477	0.0512383	0.0512383	227	43	0.161513	0.0487385	0.105126	0.105126
1216	0	0	0	0	0	0	0	6	0	0.102477	0.0512383	0.0512383	227	43	0.161513	0.0487385	0.105126	0.105126
1217	0	0	0	0	0	0	0	6	0	0.102477	0.0512383	0.0512383	227	43	0.161513	0.0487385	0.105126	0.105126
1218	0	0	0	0	0	0	2	6	0.019718	0.102477	0.0610973	0.0610973	227	43	0.161513	0.0487385	0.105126	0.105126
1219	0	0	0	0	0	0	2	6	0.019718	0.102477	0.0610973	0.0610973	227	43	0.161513	0.0487385	0.105126	0.105126
1220	0	0	0	0	0	0	2	6	0.019718	0.102477	0.0610973	0.0610973	227	64	0.161513	0.072541	0.117027	0.117027
1221	0	0	0	0	0	0	2	6	0.019718	0.102477	0.0610973	0.0610973	227	64	0.161513	0.072541	0.117027	0.117027
1222	0	0	0	0	0	0	2	6	0.019718	0.102477	0.0610973	0.0610973	227	64	0.161513	0.072541	0.117027	0.117027
1223	1	0	0.00707514	0	0.00353757	0.00353757	2	0	0.019718	0	0.00985902	0.00985902	330	53	0.234799	0.060073	0.147436	0.147436
1224	1	0	0.00707514	0	0.00353757	0.00353757	2	0	0.019718	0	0.00985902	0.00985902	330	53	0.234799	0.060073	0.147436	0.147436
1225	1	0	0.00707514	0	0.00353757	0.00353757	2	0	0.019718	0	0.00985902	0.00985902	330	52	0.234799	0.0589395	0.146869	0.146869
1226	172	0	1.21692	0	0.608462	0.608462	117	0	1.1535	0	0.576752	0.576752	584	61	0.415522	0.0691406	0.242331	0.242331
1227	172	0	1.21692	0	0.608462	0.608462	117	2	1.1535	0.0341588	0.593832	0.593832	584	61	0.415522	0.0691406	0.242331	0.242331
1228	172	0	1.21692	0	0.608462	0.608462	117	2	1.1535	0.0341588	0.593832	0.593832	584	61	0.415522	0.0691406	0.242331	0.242331
1229	172	119	1.21692	0.891853	1.05439	1.05439	226	137	2.22814	2.33988	2.28401	2.28401	713	405	0.507307	0.459048	0.483178	0.483178
1230	172	119	1.21692	0.891853	1.05439	1.05439	229	145	2.25771	2.47652	2.36712	2.36712	713	405	0.507307	0.459048	0.483178	0.483178
1231	172	119	1.21692	0.891853	1.05439	1.05439	231	147	2.27743	2.51067	2.39405	2.39405	713	405	0.507307	0.459048	0.483178	0.483178
1232	172	119	1.21692	0.891853	1.05439	1.05439	231	147	2.27743	2.51067	2.39405	2.39405	713	445	0.507307	0.504386	0.505847	0.505847
1233	172	228	1.21692	1.70876	1.46284	1.46284	231	147	2.27743	2.51067	2.39405	2.39405	950	561	0.675935	0.635867	0.655901	0.655901
1234	172	228	1.21692	1.70876	1.46284	1.46284	232	147	2.28729	2.51067	2.39898	2.39898	1299	678	0.924253	0.768481	0.846367	0.846367
1235	172	228	1.21692	1.70876	1.46284	1.46284	232	147	2.28729	2.51067	2.39898	2.39898	1299	726	0.924253	0.822887	0.87357	0.87357
1236	172	228	1.21692	1.70876	1.46284	1.46284	232	158	2.28729	2.69855	2.49292	2.49292	1299	730	0.924253	0.82742	0.875837	0.875837
1237	172	228	1.21692	1.70876	1.46284	1.46284	232	157	2.28729	2.68147	2.48438	2.48438	1299	730	0.924253	0.82742	0.875837	0.875837
1238	898	1785	6.35347	13.3778	9.86564	9.86564	1972	1163	19.442	19.8634	19.6527	19.6527	36467	12120	25.9467	13.7374	19.8421	19.8421
1239	902	1897	6.38177	14.2172	10.2995	10.2995	1979	1271	19.511	21.7079	20.6095	20.6095	38175	12559	27.1619	14.235	20.6985	20.6985
1240	903	1900	6.38885	14.2397	10.3143	10.3143	1977	1269	19.4913	21.6738	20.5825	20.5825	38223	12643	27.1961	14.3302	20.7632	20.7632
1241	903	1900	6.38885	14.2397	10.3143	10.3143	1977	1269	19.4913	21.6738	20.5825	20.5825	38226	12646	27.1982	14.3336	20.7659	20.7659
1242	903	1901	6.38885	14.2472	10.318	10.318	1977	1271	19.4913	21.7079	20.5996	20.5996	38226	12665	27.1982	14.3552	20.7767	20.7767
1243	903	1904	6.38885	14.2697	10.3293	10.3293	1977	1318	19.4913	22.5107	21.001	21.001	38226	12668	27.1982	14.3586	20.7784	20.7784
1244	732	2028	5.179	15.199	10.189	10.189	2103	1344	20.7335	22.9547	21.8441	21.8441	39369	13046	28.0115	14.787	21.3992	21.3992
1245	732	2028	5.179	15.199	10.189	10.189	2103	1344	20.7335	22.9547	21.8441	21.8441	39369	13058	28.0115	14.8006	21.406	21.406
1246	732	2028	5.179	15.199	10.189	10.189	2103	1343	20.7335	22.9377	21.8356	21.8356	39369	13058	28.0115	14.8006	21.406	21.406
1247	732	2028	5.179	15.199	10.189	10.189	2103	1344	20.7335	22.9547	21.8441	21.8441	39373	13058	28.0143	14.8006	21.4075	21.4075
1248	732	2028	5.179	15.199	10.189	10.189	2007	1333	19.787	22.7669	21.277	21.277	39183	13069	27.8791	14.8131	21.3461	21.3461
1249	732	2028	5.179	15.199	10.189	10.189	2007	1333	19.787	22.7669	21.277	21.277	39183	13069	27.8791	14.8131	21.3461	21.3461
1250	732	2028	5.179	15.199	10.189	10.189	2007	1332	19.787	22.7498	21.2684	21.2684	39182	13011	27.8784	14.7474	21.3129	21.3129
1251	732	1976	5.179	14.8093	9.99413	9.99413	2007	1251	19.787	21.3664	20.5767	20.5767	39143	12941	27.8507	14.668	21.2593	21.2593
1252	732	1976	5.179	14.8093	9.99413	9.99413	2007	1251	19.787	21.3664	20.5767	20.5767	39143	12941	27.8507	14.668	21.2593	21.2593
1253	731	1929	5.17193	14.457	9.81447	9.81447	2007	1242	19.787	21.2126	20.4998	20.4998	39127	12853	27.8393	14.5683	21.2038	21.2038
1254	730	1761	5.16485	13.1979	9.18139	9.18139	1705	949	16.8096	16.2084	16.509	16.509	37660	11869	26.7955	13.453	20.1242	20.1242
1255	718	1761	5.07995	13.1979	9.13894	9.13894	1705	949	16.8096	16.2084	16.509	16.509	37660	11861	26.7955	13.4439	20.1197	20.1197
1256	718	1733	5.07995	12.9881	9.03402	9.03402	1617	908	15.942	15.5081	15.7251	15.7251	36912	11728	26.2633	13.2931	19.7782	19.7782
1257	6	428	0.0424508	3.20767	1.62506	1.62506	677	141	6.67455	2.4082	4.54138	4.54138	3336	1777	2.3736	2.01415	2.19387	2.19387
1258	5	429	0.0353757	3.21517	1.62527	1.62527	417	106	4.11121	1.81042	2.96081	2.96081	2809	1644	1.99863	1.8634	1.93102	1.93102
1259	5	429	0.0353757	3.21517	1.62527	1.62527	417	107	4.11121	1.8275	2.96935	2.96935	2904	1685	2.06623	1.90987	1.98805	1.98805
1260	5	429	0.0353757	3.21517	1.62527	1.62527	417	107	4.11121	1.8275	2.96935	2.96935	2892	1685	2.05769	1.90987	1.98378	1.98378
1261	5	424	0.0353757	3.1777	1.60654	1.60654	417	96	4.11121	1.63962	2.87542	2.87542	2823	1586	2.0086	1.79766	1.90313	1.90313
1262	5	374	0.0353757	2.80297	1.41917	1.41917	417	96	4.11121	1.63962	2.87542	2.87542	2496	1385	1.77593	1.56983	1.67288	1.67288
1263	0	362	0	2.71303	1.35652	1.35652	415	77	4.09149	1.31512	2.7033	2.7033	2406	1327	1.7119	1.50409	1.60799	1.60799
1264	2	397	0.0141503	2.97534	1.49475	1.49475	220	175	2.16898	2.9889	2.57894	2.57894	2087	1593	1.48492	1.80559	1.64526	1.64526
1265	449	397	3.17674	2.97534	3.07604	3.07604	221	250	2.17884	4.26985	3.22435	3.22435	2104	1769	1.49702	2.00508	1.75105	1.75105
1266	450	469	3.18381	3.51495	3.34938	3.34938	221	250	2.17884	4.26985	3.22435	3.22435	2104	1769	1.49702	2.00508	1.75105	1.75105
1267	450	469	3.18381	3.51495	3.34938	3.34938	221	250	2.17884	4.26985	3.22435	3.22435	2104	1769	1.49702	2.00508	1.75105	1.75105
1268	1230	1443	8.70242	10.8147	9.75854	9.75854	915	432	9.021	7.37831	8.19965	8.19965	14733	6079	10.4827	6.89026	8.68647	8.68647
1269	1230	1533	8.70242	11.4892	10.0958	10.0958	915	438	9.021	7.48079	8.25089	8.25089	14737	6080	10.4855	6.89139	8.68846	8.68846
1270	1230	1533	8.70242	11.4892	10.0958	10.0958	915	443	9.021	7.56618	8.29359	8.29359	14742	6088	10.4891	6.90046	8.69478	8.69478
1271	1230	1533	8.70242	11.4892	10.0958	10.0958	915	443	9.021	7.56618	8.29359	8.29359	14730	6088	10.4806	6.90046	8.69051	8.69051
1272	1230	1533	8.70242	11.4892	10.0958	10.0958	915	445	9.021	7.60034	8.31067	8.31067	14730	6093	10.4806	6.90613	8.69334	8.69334
1273	1230	1533	8.70242	11.4892	10.0958	10.0958	915	445	9.021	7.60034	8.31067	8.31067	14730	6093	10.4806	6.90613	8.69334	8.69334
1274	1230	1533	8.70242	11.4892	10.0958	10.0958	915	445	9.021	7.60034	8.31067	8.31067	14730	6092	10.4806	6.90499	8.69277	8.69277
1275	1230	1533	8.70242	11.4892	10.0958	10.0958	915	445	9.021	7.60034	8.31067	8.31067	14730	6093	10.4806	6.90613	8.69334	8.69334
1276	1230	1533	8.70242	11.4892	10.0958	10.0958	915	445	9.021	7.60034	8.31067	8.31067	14649	6055	10.4229	6.86306	8.64299	8.64299
1277	1230	1533	8.70242	11.4892	10.0958	10.0958	786	445	7.74919	7.60034	7.67476	7.67476	14649	6055	10.4229	6.86306	8.64299	8.64299
1278	1230	1533	8.70242	11.4892	10.0958	10.0958	786	442	7.74919	7.5491	7.64914	7.64914	14450	6029	10.2813	6.83359	8.55746	8.55746
1279	1230	1533	8.70242	11.4892	10.0958	10.0958	786	442	7.74919	7.5491	7.64914	7.64914	14450	6029	10.2813	6.83359	8.55746	8.55746
1280	1230	1533	8.70242	11.4892	10.0958	10.0958	786	442	7.74919	7.5491	7.64914	7.64914	14450	6029	10.2813	6.83359	8.55746	8.55746
1281	1230	1533	8.70242	11.4892	10.0958	10.0958	786	442	7.74919	7.5491	7.64914	7.64914	14371	6000	10.2251	6.80072	8.51292	8.51292
1282	1230	1533	8.70242	11.4892	10.0958	10.0958	786	442	7.74919	7.5491	7.64914	7.64914	14371	6000	10.2251	6.80072	8.51292	8.51292
1283	1230	1533	8.70242	11.4892	10.0958	10.0958	786	442	7.74919	7.5491	7.64914	7.64914	14371	5982	10.2251	6.78031	8.50272	8.50272
1284	1230	1533	8.70242	11.4892	10.0958	10.0958	779	442	7.68017	7.5491	7.61464	7.61464	14371	5982	10.2251	6.78031	8.50272	8.50272
1285	783	1488	5.53983	11.1519	8.34587	8.34587	743	412	7.32525	7.03672	7.18098	7.18098	14253	5882	10.1412	6.66697	8.40407	8.40407
1286	373	755	2.63903	5.6584	4.14871	4.14871	182	171	1.79434	2.92058	2.35746	2.35746	3808	2763	2.70943	3.13173	2.92058	2.92058
1287	373	753	2.63903	5.64341	4.14122	4.14122	182	125	1.79434	2.13493	1.96463	1.96463	3638	2634	2.58848	2.98551	2.787	2.787
1288	373	753	2.63903	5.64341	4.14122	4.14122	182	125	1.79434	2.13493	1.96463	1.96463	3638	2633	2.58848	2.98438	2.78643	2.78643
1289	373	721	2.63903	5.40358	4.0213	4.0213	179	125	1.76476	2.13493	1.94985	1.94985	3179	2472	2.26189	2.8019	2.53189	2.53189
1290	0	5	0	0.0374728	0.0187364	0.0187364	0	2	0	0.0341588	0.0170794	0.0170794	3	54	0.00213453	0.0612064	0.0316705	0.0316705
1291	0	4	0	0.0299783	0.0149891	0.0149891	0	2	0	0.0341588	0.0170794	0.0170794	3	35	0.00213453	0.0396708	0.0209027	0.0209027
1292	0	4	0	0.0299783	0.0149891	0.0149891	0	4	0	0.0683177	0.0341588	0.0341588	3	40	0.00213453	0.0453381	0.0237363	0.0237363
1293	0	4	0	0.0299783	0.0149891	0.0149891	0	4	0	0.0683177	0.0341588	0.0341588	3	40	0.00213453	0.0453381	0.0237363	0.0237363
1294	0	4	0	0.0299783	0.0149891	0.0149891	0	4	0	0.0683177	0.0341588	0.0341588	3	40	0.00213453	0.0453381	0.0237363	0.0237363
1295	0	4	0	0.0299783	0.0149891	0.0149891	0	4	0	0.0683177	0.0341588	0.0341588	3	32	0.00213453	0.0362705	0.0192025	0.0192025
1296	24	0	0.169803	0	0.0849017	0.0849017	0	4	0	0.0683177	0.0341588	0.0341588	8	17	0.00569209	0.0192687	0.0124804	0.0124804
1297	24	0	0.169803	0	0.0849017	0.0849017	0	4	0	0.0683177	0.0341588	0.0341588	8	17	0.00569209	0.0192687	0.0124804	0.0124804
1298	24	0	0.169803	0	0.0849017	0.0849017	0	4	0	0.0683177	0.0341588	0.0341588	8	17	0.00569209	0.0192687	0.0124804	0.0124804
1299	24	0	0.169803	0	0.0849017	0.0849017	0	3	0	0.0512383	0.0256191	0.0256191	32	99	0.0227683	0.112212	0.0674901	0.0674901
1300	24	0	0.169803	0	0.0849017	0.0849017	0	3	0	0.0512383	0.0256191	0.0256191	32	99	0.0227683	0.112212	0.0674901	0.0674901
1301	24	0	0.169803	0	0.0849017	0.0849017	0	1	0	0.0170794	0.00853971	0.00853971	32	94	0.0227683	0.106545	0.0646565	0.0646565
1302	807	780	5.70964	5.84576	5.7777	5.7777	6141	1935	60.5442	33.0487	46.7964	46.7964	6866	4376	4.88523	4.95999	4.92261	4.92261
1303	807	789	5.70964	5.91321	5.81142	5.81142	6331	1961	62.4174	33.4927	47.9551	47.9551	6867	4440	4.88594	5.03253	4.95924	4.95924
1304	807	789	5.70964	5.91321	5.81142	5.81142	6331	1989	62.4174	33.971	48.1942	48.1942	6867	4442	4.88594	5.0348	4.96037	4.96037
1305	807	789	5.70964	5.91321	5.81142	5.81142	6331	1989	62.4174	33.971	48.1942	48.1942	6867	4444	4.88594	5.03706	4.9615	4.9615
1306	808	789	5.71671	5.91321	5.81496	5.81496	6331	1989	62.4174	33.971	48.1942	48.1942	6868	4444	4.88666	5.03706	4.96186	4.96186
1307	808	789	5.71671	5.91321	5.81496	5.81496	6331	1989	62.4174	33.971	48.1942	48.1942	6868	4444	4.88666	5.03706	4.96186	4.96186
1308	808	790	5.71671	5.92071	5.81871	5.81871	6331	1989	62.4174	33.971	48.1942	48.1942	6868	4444	4.88666	5.03706	4.96186	4.96186
1309	808	790	5.71671	5.92071	5.81871	5.81871	6331	1989	62.4174	33.971	48.1942	48.1942	6868	4444	4.88666	5.03706	4.96186	4.96186
1310	808	790	5.71671	5.92071	5.81871	5.81871	6331	1989	62.4174	33.971	48.1942	48.1942	6868	4443	4.88666	5.03593	4.96129	4.96129
1311	808	790	5.71671	5.92071	5.81871	5.81871	6331	1989	62.4174	33.971	48.1942	48.1942	6868	4443	4.88666	5.03593	4.96129	4.96129
1312	808	790	5.71671	5.92071	5.81871	5.81871	6331	1989	62.4174	33.971	48.1942	48.1942	6869	4431	4.88737	5.02233	4.95485	4.95485
1313	808	790	5.71671	5.92071	5.81871	5.81871	6331	1968	62.4174	33.6123	48.0149	48.0149	6869	4425	4.88737	5.01553	4.95145	4.95145
1314	807	790	5.70964	5.92071	5.81517	5.81517	6331	1968	62.4174	33.6123	48.0149	48.0149	6869	4424	4.88737	5.01439	4.95088	4.95088
1315	807	790	5.70964	5.92071	5.81517	5.81517	6333	1968	62.4371	33.6123	48.0247	48.0247	6869	4424	4.88737	5.01439	4.95088	4.95088
1316	807	790	5.70964	5.92071	5.81517	5.81517	6333	1968	62.4371	33.6123	48.0247	48.0247	6869	4424	4.88737	5.01439	4.95088	4.95088
1317	807	789	5.70964	5.91321	5.81142	5.81142	6333	1968	62.4371	33.6123	48.0247	48.0247	6869	4424	4.88737	5.01439	4.95088	4.95088
1318	807	789	5.70964	5.91321	5.81142	5.81142	6333	1968	62.4371	33.6123	48.0247	48.0247	6869	4424	4.88737	5.01439	4.95088	4.95088
1319	783	789	5.53983	5.91321	5.72652	5.72652	6333	1968	62.4371	33.6123	48.0247	48.0247	6869	4424	4.88737	5.01439	4.95088	4.95088
1320	689	772	4.87477	5.78581	5.33029	5.33029	6185	1934	60.978	33.0316	47.0048	47.0048	6710	4347	4.77424	4.92712	4.85068	4.85068
1321	0	71	0	0.532114	0.266057	0.266057	200	60	1.9718	1.02477	1.49828	1.49828	638	257	0.453944	0.291297	0.372621	0.372621
1322	0	53	0	0.397212	0.198606	0.198606	200	60	1.9718	1.02477	1.49828	1.49828	638	201	0.453944	0.227824	0.340884	0.340884
1323	10	12	0.0707514	0.0899348	0.0803431	0.0803431	2	9	0.019718	0.153715	0.0867164	0.0867164	0	140	0	0.158683	0.0793417	0.0793417
1324	10	12	0.0707514	0.0899348	0.0803431	0.0803431	0	11	0	0.187874	0.0939368	0.0939368	0	140	0	0.158683	0.0793417	0.0793417
1325	10	65	0.0707514	0.487147	0.278949	0.278949	37	26	0.364784	0.444065	0.404424	0.404424	110	343	0.0782662	0.388774	0.23352	0.23352
1326	10	65	0.0707514	0.487147	0.278949	0.278949	37	26	0.364784	0.444065	0.404424	0.404424	110	343	0.0782662	0.388774	0.23352	0.23352
1327	10	65	0.0707514	0.487147	0.278949	0.278949	37	26	0.364784	0.444065	0.404424	0.404424	110	445	0.0782662	0.504386	0.291326	0.291326
1328	413	4438	2.92203	33.2609	18.0915	18.0915	1520	4050	14.9857	69.1716	42.0787	42.0787	8735	17681	6.21505	20.0406	13.1278	13.1278
1329	467	4532	3.30409	33.9654	18.6347	18.6347	1521	4124	14.9956	70.4355	42.7155	42.7155	8802	18091	6.26272	20.5053	13.384	13.384
1330	467	4532	3.30409	33.9654	18.6347	18.6347	1521	4124	14.9956	70.4355	42.7155	42.7155	8802	18168	6.26272	20.5926	13.4276	13.4276
1331	467	4533	3.30409	33.9729	18.6385	18.6385	1521	4149	14.9956	70.8625	42.929	42.929	8855	18370	6.30043	20.8215	13.561	13.561
1332	467	4558	3.30409	34.1602	18.7322	18.7322	1521	4261	14.9956	72.7754	43.8855	43.8855	9042	18714	6.43348	21.2114	13.8225	13.8225
1333	467	4558	3.30409	34.1602	18.7322	18.7322	1521	4259	14.9956	72.7412	43.8684	43.8684	9042	18742	6.43348	21.2432	13.8383	13.8383
1334	467	4617	3.30409	34.6024	18.9533	18.9533	1525	4259	15.035	72.7412	43.8881	43.8881	9066	18809	6.45056	21.3191	13.8848	13.8848
1335	467	4617	3.30409	34.6024	18.9533	18.9533	1525	4259	15.035	72.7412	43.8881	43.8881	9066	18810	6.45056	21.3202	13.8854	13.8854
1336	467	4617	3.30409	34.6024	18.9533	18.9533	1525	4260	15.035	72.7583	43.8967	43.8967	9066	18816	6.45056	21.327	13.8888	13.8888
1337	467	4617	3.30409	34.6024	18.9533	18.9533	1525	4260	15.035	72.7583	43.8967	43.8967	9066	18816	6.45056	21.327	13.8888	13.8888
1338	467	4617	3.30409	34.6024	18.9533	18.9533	1525	4259	15.035	72.7412	43.8881	43.8881	9066	18816	6.45056	21.327	13.8888	13.8888
1339	457	4613	3.23334	34.5724	18.9029	18.9029	1525	4249	15.035	72.5705	43.8027	43.8027	9193	18777	6.54092	21.2828	13.9119	13.9119
1340	457	4613	3.23334	34.5724	18.9029	18.9029	1525	4249	15.035	72.5705	43.8027	43.8027	9193	18797	6.54092	21.3055	13.9232	13.9232
1341	457	4613	3.23334	34.5724	18.9029	18.9029	1525	4249	15.035	72.5705	43.8027	43.8027	9193	18797	6.54092	21.3055	13.9232	13.9232
1342	457	4608	3.23334	34.535	18.8842	18.8842	1585	4295	15.6265	73.3561	44.4913	44.4913	9626	18996	6.849	21.5311	14.19	14.19
1343	457	4608	3.23334	34.535	18.8842	18.8842	1585	4325	15.6265	73.8685	44.7475	44.7475	9626	18996	6.849	21.5311	14.19	14.19
1344	457	4608	3.23334	34.535	18.8842	18.8842	1585	4325	15.6265	73.8685	44.7475	44.7475	9626	18996	6.849	21.5311	14.19	14.19
1345	458	4620	3.24041	34.6249	18.9327	18.9327	1585	4348	15.6265	74.2613	44.9439	44.9439	9622	19144	6.84616	21.6988	14.2725	14.2725
1346	458	4623	3.24041	34.6474	18.9439	18.9439	1585	4348	15.6265	74.2613	44.9439	44.9439	9622	19149	6.84616	21.7045	14.2753	14.2753
1347	458	4623	3.24041	34.6474	18.9439	18.9439	1585	4348	15.6265	74.2613	44.9439	44.9439	9632	19130	6.85327	21.683	14.2681	14.2681
1348	404	4563	2.85836	34.1977	18.528	18.528	1583	4184	15.6068	71.4603	43.5336	43.5336	9168	18239	6.52313	20.673	13.5981	13.5981
1349	1	126	0.00707514	0.944315	0.475695	0.475695	97	146	0.956325	2.4936	1.72496	1.72496	810	812	0.576324	0.920364	0.748344	0.748344
1350	1	125	0.00707514	0.936821	0.471948	0.471948	97	146	0.956325	2.4936	1.72496	1.72496	810	807	0.576324	0.914696	0.74551	0.74551
1351	1	71	0.00707514	0.532114	0.269595	0.269595	97	125	0.956325	2.13493	1.54563	1.54563	753	716	0.535768	0.811552	0.67366	0.67366
1352	1	71	0.00707514	0.532114	0.269595	0.269595	97	117	0.956325	1.99829	1.47731	1.47731	696	666	0.495212	0.75488	0.625046	0.625046
1353	1	71	0.00707514	0.532114	0.269595	0.269595	97	136	0.956325	2.3228	1.63956	1.63956	696	681	0.495212	0.771881	0.633546	0.633546
1354	1	71	0.00707514	0.532114	0.269595	0.269595	97	136	0.956325	2.3228	1.63956	1.63956	694	659	0.493789	0.746945	0.620367	0.620367
1355	1	71	0.00707514	0.532114	0.269595	0.269595	97	137	0.956325	2.33988	1.6481	1.6481	694	660	0.493789	0.748079	0.620934	0.620934
1356	1	71	0.00707514	0.532114	0.269595	0.269595	97	137	0.956325	2.33988	1.6481	1.6481	694	660	0.493789	0.748079	0.620934	0.620934
1357	1	17	0.00707514	0.127408	0.0672414	0.0672414	97	137	0.956325	2.33988	1.6481	1.6481	694	659	0.493789	0.746945	0.620367	0.620367
1358	1	17	0.00707514	0.127408	0.0672414	0.0672414	97	137	0.956325	2.33988	1.6481	1.6481	567	644	0.403427	0.729944	0.566685	0.566685
1359	1	17	0.00707514	0.127408	0.0672414	0.0672414	97	137	0.956325	2.33988	1.6481	1.6481	567	644	0.403427	0.729944	0.566685	0.566685
1360	1	17	0.00707514	0.127408	0.0672414	0.0672414	97	137	0.956325	2.33988	1.6481	1.6481	567	644	0.403427	0.729944	0.566685	0.566685
1361	1	17	0.00707514	0.127408	0.0672414	0.0672414	97	137	0.956325	2.33988	1.6481	1.6481	567	644	0.403427	0.729944	0.566685	0.566685
1362	1	17	0.00707514	0.127408	0.0672414	0.0672414	97	137	0.956325	2.33988	1.6481	1.6481	567	644	0.403427	0.729944	0.566685	0.566685
1363	1	17	0.00707514	0.127408	0.0672414	0.0672414	97	136	0.956325	2.3228	1.63956	1.63956	567	633	0.403427	0.717476	0.560451	0.560451
1364	0	25	0	0.187364	0.0936821	0.0936821	0	12	0	0.204953	0.102477	0.102477	0	79	0	0.0895428	0.0447714	0.0447714
1365	0	25	0	0.187364	0.0936821	0.0936821	0	12	0	0.204953	0.102477	0.102477	0	78	0	0.0884093	0.0442047	0.0442047
1366	0	25	0	0.187364	0.0936821	0.0936821	0	12	0	0.204953	0.102477	0.102477	6	78	0.00426906	0.0884093	0.0463392	0.0463392
1367	0	84	0	0.629544	0.314772	0.314772	0	12	0	0.204953	0.102477	0.102477	181	131	0.128783	0.148482	0.138633	0.138633
1368	0	84	0	0.629544	0.314772	0.314772	0	12	0	0.204953	0.102477	0.102477	181	131	0.128783	0.148482	0.138633	0.138633
1369	0	84	0	0.629544	0.314772	0.314772	0	12	0	0.204953	0.102477	0.102477	181	131	0.128783	0.148482	0.138633	0.138633
1370	0	90	0	0.674511	0.337255	0.337255	0	17	0	0.29035	0.145175	0.145175	181	191	0.128783	0.216489	0.172636	0.172636
1371	0	90	0	0.674511	0.337255	0.337255	0	17	0	0.29035	0.145175	0.145175	181	191	0.128783	0.216489	0.172636	0.172636
1372	0	90	0	0.674511	0.337255	0.337255	0	17	0	0.29035	0.145175	0.145175	181	190	0.128783	0.215356	0.17207	0.17207
1373	0	93	0	0.696995	0.348497	0.348497	15	85	0.147885	1.45175	0.799818	0.799818	192	239	0.13661	0.270895	0.203753	0.203753
1374	0	93	0	0.696995	0.348497	0.348497	15	86	0.147885	1.46883	0.808358	0.808358	192	239	0.13661	0.270895	0.203753	0.203753
1375	0	93	0	0.696995	0.348497	0.348497	15	86	0.147885	1.46883	0.808358	0.808358	192	239	0.13661	0.270895	0.203753	0.203753
1376	0	93	0	0.696995	0.348497	0.348497	15	86	0.147885	1.46883	0.808358	0.808358	192	239	0.13661	0.270895	0.203753	0.203753
1377	0	93	0	0.696995	0.348497	0.348497	15	86	0.147885	1.46883	0.808358	0.808358	192	240	0.13661	0.272029	0.204319	0.204319
1378	0	93	0	0.696995	0.348497	0.348497	15	86	0.147885	1.46883	0.808358	0.808358	192	240	0.13661	0.272029	0.204319	0.204319
1379	0	93	0	0.696995	0.348497	0.348497	15	86	0.147885	1.46883	0.808358	0.808358	192	243	0.13661	0.275429	0.20602	0.20602
1380	0	93	0	0.696995	0.348497	0.348497	15	86	0.147885	1.46883	0.808358	0.808358	192	243	0.13661	0.275429	0.20602	0.20602
1381	0	93	0	0.696995	0.348497	0.348497	15	86	0.147885	1.46883	0.808358	0.808358	192	243	0.13661	0.275429	0.20602	0.20602
1382	0	68	0	0.509631	0.254815	0.254815	15	74	0.147885	1.26388	0.705881	0.705881	186	228	0.132341	0.258427	0.195384	0.195384
1383	0	68	0	0.509631	0.254815	0.254815	15	74	0.147885	1.26388	0.705881	0.705881	186	228	0.132341	0.258427	0.195384	0.195384
1384	0	68	0	0.509631	0.254815	0.254815	15	74	0.147885	1.26388	0.705881	0.705881	186	228	0.132341	0.258427	0.195384	0.195384
1385	0	68	0	0.509631	0.254815	0.254815	15	74	0.147885	1.26388	0.705881	0.705881	186	227	0.132341	0.257294	0.194817	0.194817
1386	0	68	0	0.509631	0.254815	0.254815	15	74	0.147885	1.26388	0.705881	0.705881	186	227	0.132341	0.257294	0.194817	0.194817
1387	0	68	0	0.509631	0.254815	0.254815	15	74	0.147885	1.26388	0.705881	0.705881	186	201	0.132341	0.227824	0.180083	0.180083
1388	0	0	0	0	0	0	0	1	0	0.0170794	0.00853971	0.00853971	0	72	0	0.0816086	0.0408043	0.0408043
1389	0	0	0	0	0	0	0	1	0	0.0170794	0.00853971	0.00853971	0	43	0	0.0487385	0.0243692	0.0243692
1390	0	0	0	0	0	0	0	1	0	0.0170794	0.00853971	0.00853971	0	43	0	0.0487385	0.0243692	0.0243692
1391	0	0	0	0	0	0	0	1	0	0.0170794	0.00853971	0.00853971	0	43	0	0.0487385	0.0243692	0.0243692
1392	0	0	0	0	0	0	0	1	0	0.0170794	0.00853971	0.00853971	0	43	0	0.0487385	0.0243692	0.0243692
1393	0	0	0	0	0	0	0	1	0	0.0170794	0.00853971	0.00853971	0	43	0	0.0487385	0.0243692	0.0243692
1394	0	0	0	0	0	0	0	1	0	0.0170794	0.00853971	0.00853971	0	43	0	0.0487385	0.0243692	0.0243692
1395	0	0	0	0	0	0	0	0	0	0	0	0	0	44	0	0.0498719	0.024936	0.024936
1396	0	0	0	0	0	0	0	0	0	0	0	0	0	44	0	0.0498719	0.024936	0.024936
1397	0	0	0	0	0	0	0	0	0	0	0	0	0	44	0	0.0498719	0.024936	0.024936
1398	0	0	0	0	0	0	0	0	0	0	0	0	0	44	0	0.0498719	0.024936	0.024936
1399	0	0	0	0	0	0	0	0	0	0	0	0	0	45	0	0.0510054	0.0255027	0.0255027
1400	0	0	0	0	0	0	0	0	0	0	0	0	0	45	0	0.0510054	0.0255027	0.0255027
1401	0	0	0	0	0	0	0	0	0	0	0	0	0	45	0	0.0510054	0.0255027	0.0255027
1402	0	0	0	0	0	0	0	0	0	0	0	0	0	45	0	0.0510054	0.0255027	0.0255027
1403	0	0	0	0	0	0	0	0	0	0	0	0	0	87	0	0.0986104	0.0493052	0.0493052
1404	0	0	0	0	0	0	0	0	0	0	0	0	0	87	0	0.0986104	0.0493052	0.0493052
1405	0	0	0	0	0	0	0	0	0	0	0	0	0	87	0	0.0986104	0.0493052	0.0493052
1406	0	0	0	0	0	0	0	0	0	0	0	0	0	87	0	0.0986104	0.0493052	0.0493052
1407	0	0	0	0	0	0	0	0	0	0	0	0	0	87	0	0.0986104	0.0493052	0.0493052
1408	0	0	0	0	0	0	0	0	0	0	0	0	0	87	0	0.0986104	0.0493052	0.0493052
1409	0	0	0	0	0	0	0	0	0	0	0	0	23	87	0.0163647	0.0986104	0.0574876	0.0574876
1410	0	0	0	0	0	0	0	1	0	0.0170794	0.00853971	0.00853971	23	45	0.0163647	0.0510054	0.0336851	0.0336851
1411	0	0	0	0	0	0	0	1	0	0.0170794	0.00853971	0.00853971	23	45	0.0163647	0.0510054	0.0336851	0.0336851
1412	4	0	0.0283006	0	0.0141503	0.0141503	31	2	0.305629	0.0341588	0.169894	0.169894	25	180	0.0177878	0.204021	0.110905	0.110905
1413	4	0	0.0283006	0	0.0141503	0.0141503	31	2	0.305629	0.0341588	0.169894	0.169894	25	180	0.0177878	0.204021	0.110905	0.110905
1414	4	0	0.0283006	0	0.0141503	0.0141503	31	2	0.305629	0.0341588	0.169894	0.169894	25	180	0.0177878	0.204021	0.110905	0.110905
1415	4	0	0.0283006	0	0.0141503	0.0141503	36	2	0.354925	0.0341588	0.194542	0.194542	26	257	0.0184993	0.291297	0.154898	0.154898
1416	4	0	0.0283006	0	0.0141503	0.0141503	36	19	0.354925	0.324509	0.339717	0.339717	56	309	0.0398446	0.350237	0.195041	0.195041
1417	4	0	0.0283006	0	0.0141503	0.0141503	36	19	0.354925	0.324509	0.339717	0.339717	56	316	0.0398446	0.358171	0.199008	0.199008
1418	334	895	2.3631	6.70764	4.53537	4.53537	2059	937	20.2997	16.0034	18.1516	18.1516	15564	11463	11.074	12.9928	12.0334	12.0334
1419	336	895	2.37725	6.70764	4.54244	4.54244	2108	1004	20.7828	17.1477	18.9653	18.9653	16778	12353	11.9377	14.0015	12.9696	12.9696
1420	336	896	2.37725	6.71513	4.54619	4.54619	2147	1004	21.1673	17.1477	19.1575	19.1575	16971	12447	12.0751	14.1081	13.0916	13.0916
1421	336	915	2.37725	6.85753	4.61739	4.61739	2147	1005	21.1673	17.1648	19.1661	19.1661	16971	12466	12.0751	14.1296	13.1023	13.1023
1422	336	915	2.37725	6.85753	4.61739	4.61739	2147	1005	21.1673	17.1648	19.1661	19.1661	16971	12468	12.0751	14.1319	13.1035	13.1035
1423	336	922	2.37725	6.90999	4.64362	4.64362	2147	1004	21.1673	17.1477	19.1575	19.1575	16971	12491	12.0751	14.158	13.1165	13.1165
1424	336	922	2.37725	6.90999	4.64362	4.64362	2147	1004	21.1673	17.1477	19.1575	19.1575	16971	12490	12.0751	14.1568	13.1159	13.1159
1425	336	922	2.37725	6.90999	4.64362	4.64362	2147	1004	21.1673	17.1477	19.1575	19.1575	17145	12492	12.1989	14.1591	13.179	13.179
1426	336	922	2.37725	6.90999	4.64362	4.64362	2147	1004	21.1673	17.1477	19.1575	19.1575	17145	12492	12.1989	14.1591	13.179	13.179
1427	836	1632	5.91482	12.2311	9.07297	9.07297	3476	1603	34.2699	27.3783	30.8241	30.8241	20060	14847	14.2729	16.8284	15.5506	15.5506
1428	837	1877	5.92189	14.0673	9.9946	9.9946	3476	1602	34.2699	27.3612	30.8156	30.8156	20160	15061	14.3441	17.0709	15.7075	15.7075
1429	837	1913	5.92189	14.3371	10.1295	10.1295	3477	1602	34.2798	27.3612	30.8205	30.8205	20240	15083	14.401	17.0959	15.7484	15.7484
1430	837	1926	5.92189	14.4345	10.1782	10.1782	3477	1639	34.2798	27.9932	31.1365	31.1365	20527	15162	14.6052	17.1854	15.8953	15.8953
1431	837	1926	5.92189	14.4345	10.1782	10.1782	3477	1639	34.2798	27.9932	31.1365	31.1365	20527	15189	14.6052	17.216	15.9106	15.9106
1432	837	1926	5.92189	14.4345	10.1782	10.1782	3477	1641	34.2798	28.0273	31.1536	31.1536	20527	15190	14.6052	17.2171	15.9112	15.9112
1433	837	1926	5.92189	14.4345	10.1782	10.1782	3477	1644	34.2798	28.0786	31.1792	31.1792	20527	15194	14.6052	17.2217	15.9134	15.9134
1434	838	1931	5.92897	14.472	10.2005	10.2005	3477	1654	34.2798	28.2494	31.2646	31.2646	20527	15224	14.6052	17.2557	15.9304	15.9304
1435	838	1922	5.92897	14.4046	10.1668	10.1668	3427	1649	33.7868	28.164	30.9754	30.9754	20428	15210	14.5347	17.2398	15.8873	15.8873
1436	836	1869	5.91482	14.0073	9.96108	9.96108	2224	1352	21.9265	23.0914	22.5089	22.5089	17858	13750	12.7062	15.585	14.1456	14.1456
1437	836	1869	5.91482	14.0073	9.96108	9.96108	2223	1352	21.9166	23.0914	22.504	22.504	17858	13750	12.7062	15.585	14.1456	14.1456
1438	836	1869	5.91482	14.0073	9.96108	9.96108	2223	1352	21.9166	23.0914	22.504	22.504	17858	13722	12.7062	15.5532	14.1297	14.1297
1439	829	1823	5.86529	13.6626	9.76394	9.76394	2222	1303	21.9067	22.2545	22.0806	22.0806	17188	13161	12.2294	14.9174	13.5734	13.5734
1440	498	1025	3.52342	7.68193	5.60267	5.60267	1330	705	13.1125	12.041	12.5767	12.5767	3623	2885	2.5778	3.27001	2.92391	2.92391
1441	498	1024	3.52342	7.67444	5.59893	5.59893	1330	705	13.1125	12.041	12.5767	12.5767	3621	2885	2.57638	3.27001	2.9232	2.9232
1442	497	1019	3.51634	7.63696	5.57665	5.57665	1330	691	13.1125	11.8019	12.4572	12.4572	3621	2857	2.57638	3.23827	2.90733	2.90733
1443	497	1019	3.51634	7.63696	5.57665	5.57665	1330	691	13.1125	11.8019	12.4572	12.4572	3621	2855	2.57638	3.23601	2.90619	2.90619
1444	497	1019	3.51634	7.63696	5.57665	5.57665	1330	690	13.1125	11.7848	12.4486	12.4486	3621	2855	2.57638	3.23601	2.90619	2.90619
1445	497	1018	3.51634	7.62947	5.57291	5.57291	1330	687	13.1125	11.7336	12.423	12.423	3621	2866	2.57638	3.24848	2.91243	2.91243
1446	497	1018	3.51634	7.62947	5.57291	5.57291	1330	687	13.1125	11.7336	12.423	12.423	3621	2866	2.57638	3.24848	2.91243	2.91243
1447	497	915	3.51634	6.85753	5.18694	5.18694	1005	657	9.90831	11.2212	10.5647	10.5647	3589	2858	2.55361	3.23941	2.89651	2.89651
1448	0	127	0	0.95181	0.475905	0.475905	7	171	0.0690131	2.92058	1.4948	1.4948	645	771	0.458924	0.873892	0.666408	0.666408
1449	0	127	0	0.95181	0.475905	0.475905	7	188	0.0690131	3.21093	1.63997	1.63997	645	740	0.458924	0.838755	0.64884	0.64884
1450	0	124	0	0.929326	0.464663	0.464663	416	142	4.10135	2.42528	3.26331	3.26331	364	1071	0.25899	1.21393	0.736459	0.736459
1451	0	174	0	1.30405	0.652027	0.652027	416	199	4.10135	3.3988	3.75008	3.75008	712	1451	0.506596	1.64464	1.07562	1.07562
1452	0	174	0	1.30405	0.652027	0.652027	416	199	4.10135	3.3988	3.75008	3.75008	712	1475	0.506596	1.67184	1.08922	1.08922
1453	0	174	0	1.30405	0.652027	0.652027	416	199	4.10135	3.3988	3.75008	3.75008	712	1486	0.506596	1.68431	1.09545	1.09545
1454	0	174	0	1.30405	0.652027	0.652027	411	199	4.05206	3.3988	3.72543	3.72543	712	1486	0.506596	1.68431	1.09545	1.09545
1455	0	174	0	1.30405	0.652027	0.652027	411	196	4.05206	3.34757	3.69981	3.69981	708	1486	0.50375	1.68431	1.09403	1.09403
1456	0	163	0	1.22161	0.610807	0.610807	409	156	4.03234	2.66439	3.34836	3.34836	683	1372	0.485962	1.5551	1.02053	1.02053
1457	0	184	0	1.379	0.6895	0.6895	409	154	4.03234	2.63023	3.33128	3.33128	799	1543	0.568497	1.74892	1.15871	1.15871
1458	0	184	0	1.379	0.6895	0.6895	409	155	4.03234	2.64731	3.33982	3.33982	799	1543	0.568497	1.74892	1.15871	1.15871
1459	0	184	0	1.379	0.6895	0.6895	409	155	4.03234	2.64731	3.33982	3.33982	799	1542	0.568497	1.74778	1.15814	1.15814
1460	0	184	0	1.379	0.6895	0.6895	409	155	4.03234	2.64731	3.33982	3.33982	799	1542	0.568497	1.74778	1.15814	1.15814
1461	0	184	0	1.379	0.6895	0.6895	409	155	4.03234	2.64731	3.33982	3.33982	799	1542	0.568497	1.74778	1.15814	1.15814
1462	0	184	0	1.379	0.6895	0.6895	585	155	5.76752	2.64731	4.20742	4.20742	799	1542	0.568497	1.74778	1.15814	1.15814
1463	0	184	0	1.379	0.6895	0.6895	585	155	5.76752	2.64731	4.20742	4.20742	799	1520	0.568497	1.72285	1.14567	1.14567
1464	0	181	0	1.35652	0.678258	0.678258	585	154	5.76752	2.63023	4.19888	4.19888	768	1448	0.54644	1.64124	1.09384	1.09384
1465	0	242	0	1.81369	0.906843	0.906843	599	185	5.90555	3.15969	4.53262	4.53262	781	1543	0.55569	1.74892	1.1523	1.1523
1466	0	242	0	1.81369	0.906843	0.906843	600	210	5.91541	3.58668	4.75104	4.75104	811	1613	0.577035	1.82826	1.20265	1.20265
1467	0	242	0	1.81369	0.906843	0.906843	600	236	5.91541	4.03074	4.97308	4.97308	811	1613	0.577035	1.82826	1.20265	1.20265
1468	0	242	0	1.81369	0.906843	0.906843	600	236	5.91541	4.03074	4.97308	4.97308	811	1613	0.577035	1.82826	1.20265	1.20265
1469	0	227	0	1.70127	0.850633	0.850633	599	197	5.90555	3.36465	4.6351	4.6351	811	1550	0.577035	1.75685	1.16694	1.16694
1470	208	388	1.47163	2.90789	2.18976	2.18976	1309	572	12.9055	9.76943	11.3374	11.3374	1385	1167	0.985442	1.32274	1.15409	1.15409
1471	208	395	1.47163	2.96035	2.21599	2.21599	1309	590	12.9055	10.0769	11.4912	11.4912	1385	1217	0.985442	1.37941	1.18243	1.18243
1472	208	395	1.47163	2.96035	2.21599	2.21599	1309	590	12.9055	10.0769	11.4912	11.4912	1385	1218	0.985442	1.38055	1.18299	1.18299
1473	208	395	1.47163	2.96035	2.21599	2.21599	1309	590	12.9055	10.0769	11.4912	11.4912	1385	1218	0.985442	1.38055	1.18299	1.18299
1474	208	395	1.47163	2.96035	2.21599	2.21599	1309	590	12.9055	10.0769	11.4912	11.4912	1385	1218	0.985442	1.38055	1.18299	1.18299
1475	208	395	1.47163	2.96035	2.21599	2.21599	1309	590	12.9055	10.0769	11.4912	11.4912	1385	1219	0.985442	1.38168	1.18356	1.18356
1476	208	395	1.47163	2.96035	2.21599	2.21599	1309	590	12.9055	10.0769	11.4912	11.4912	1385	1261	0.985442	1.42928	1.20736	1.20736
1477	208	395	1.47163	2.96035	2.21599	2.21599	1309	590	12.9055	10.0769	11.4912	11.4912	1385	1268	0.985442	1.43722	1.21133	1.21133
1478	208	373	1.47163	2.79547	2.13355	2.13355	1309	590	12.9055	10.0769	11.4912	11.4912	1297	1267	0.92283	1.43608	1.17946	1.17946
1479	208	373	1.47163	2.79547	2.13355	2.13355	1309	589	12.9055	10.0598	11.4826	11.4826	1255	1094	0.892946	1.24	1.06647	1.06647
1480	208	373	1.47163	2.79547	2.13355	2.13355	1309	589	12.9055	10.0598	11.4826	11.4826	1255	1095	0.892946	1.24113	1.06704	1.06704
1481	208	373	1.47163	2.79547	2.13355	2.13355	1309	589	12.9055	10.0598	11.4826	11.4826	1255	1095	0.892946	1.24113	1.06704	1.06704
1482	208	373	1.47163	2.79547	2.13355	2.13355	1309	589	12.9055	10.0598	11.4826	11.4826	1255	1095	0.892946	1.24113	1.06704	1.06704
1483	208	372	1.47163	2.78798	2.1298	2.1298	1133	586	11.1703	10.0085	10.5894	10.5894	1255	1206	0.892946	1.36694	1.12995	1.12995
1484	208	372	1.47163	2.78798	2.1298	2.1298	1133	586	11.1703	10.0085	10.5894	10.5894	1255	1207	0.892946	1.36808	1.13051	1.13051
1485	208	372	1.47163	2.78798	2.1298	2.1298	1133	586	11.1703	10.0085	10.5894	10.5894	1255	1206	0.892946	1.36694	1.12995	1.12995
1486	208	372	1.47163	2.78798	2.1298	2.1298	1133	586	11.1703	10.0085	10.5894	10.5894	1255	1203	0.892946	1.36354	1.12824	1.12824
1487	208	372	1.47163	2.78798	2.1298	2.1298	1133	586	11.1703	10.0085	10.5894	10.5894	1255	1203	0.892946	1.36354	1.12824	1.12824
1488	208	364	1.47163	2.72802	2.09983	2.09983	1133	569	11.1703	9.71819	10.4442	10.4442	1217	1180	0.865909	1.33747	1.10169	1.10169
1489	0	68	0	0.509631	0.254815	0.254815	0	39	0	0.666097	0.333049	0.333049	48	257	0.0341525	0.291297	0.162725	0.162725
1490	0	68	0	0.509631	0.254815	0.254815	0	39	0	0.666097	0.333049	0.333049	48	257	0.0341525	0.291297	0.162725	0.162725
1491	0	68	0	0.509631	0.254815	0.254815	0	39	0	0.666097	0.333049	0.333049	48	284	0.0341525	0.321901	0.178027	0.178027
1492	0	68	0	0.509631	0.254815	0.254815	0	39	0	0.666097	0.333049	0.333049	48	284	0.0341525	0.321901	0.178027	0.178027
1493	0	68	0	0.509631	0.254815	0.254815	0	39	0	0.666097	0.333049	0.333049	131	284	0.0932079	0.321901	0.207554	0.207554
1494	0	68	0	0.509631	0.254815	0.254815	0	27	0	0.461144	0.230572	0.230572	131	290	0.0932079	0.328701	0.210955	0.210955
1495	0	48	0	0.359739	0.17987	0.17987	0	22	0	0.375747	0.187874	0.187874	131	279	0.0932079	0.316233	0.204721	0.204721
1496	0	0	0	0	0	0	0	7	0	0.119556	0.059778	0.059778	127	197	0.0903619	0.22329	0.156826	0.156826
1497	0	0	0	0	0	0	0	8	0	0.136635	0.0683177	0.0683177	127	197	0.0903619	0.22329	0.156826	0.156826
1498	0	0	0	0	0	0	0	8	0	0.136635	0.0683177	0.0683177	127	197	0.0903619	0.22329	0.156826	0.156826
1499	0	0	0	0	0	0	203	8	2.00138	0.136635	1.06901	1.06901	182	429	0.129495	0.486251	0.307873	0.307873
1500	0	0	0	0	0	0	203	8	2.00138	0.136635	1.06901	1.06901	182	451	0.129495	0.511187	0.320341	0.320341
1501	0	0	0	0	0	0	203	8	2.00138	0.136635	1.06901	1.06901	182	451	0.129495	0.511187	0.320341	0.320341
1502	0	0	0	0	0	0	203	8	2.00138	0.136635	1.06901	1.06901	182	451	0.129495	0.511187	0.320341	0.320341
1503	0	0	0	0	0	0	203	8	2.00138	0.136635	1.06901	1.06901	182	425	0.129495	0.481717	0.305606	0.305606
1504	0	0	0	0	0	0	203	8	2.00138	0.136635	1.06901	1.06901	182	424	0.129495	0.480584	0.305039	0.305039
1505	0	0	0	0	0	0	203	7	2.00138	0.119556	1.06047	1.06047	169	320	0.120245	0.362705	0.241475	0.241475
1506	0	0	0	0	0	0	203	7	2.00138	0.119556	1.06047	1.06047	169	320	0.120245	0.362705	0.241475	0.241475
1507	0	0	0	0	0	0	203	7	2.00138	0.119556	1.06047	1.06047	169	320	0.120245	0.362705	0.241475	0.241475
1508	0	0	0	0	0	0	203	7	2.00138	0.119556	1.06047	1.06047	169	320	0.120245	0.362705	0.241475	0.241475
1509	0	0	0	0	0	0	203	7	2.00138	0.119556	1.06047	1.06047	169	320	0.120245	0.362705	0.241475	0.241475
1510	0	0	0	0	0	0	203	7	2.00138	0.119556	1.06047	1.06047	169	320	0.120245	0.362705	0.241475	0.241475
1511	0	0	0	0	0	0	203	1	2.00138	0.0170794	1.00923	1.00923	71	252	0.0505173	0.28563	0.168074	0.168074
1512	0	0	0	0	0	0	203	1	2.00138	0.0170794	1.00923	1.00923	71	252	0.0505173	0.28563	0.168074	0.168074
1513	0	0	0	0	0	0	203	1	2.00138	0.0170794	1.00923	1.00923	71	252	0.0505173	0.28563	0.168074	0.168074
1514	0	0	0	0	0	0	203	1	2.00138	0.0170794	1.00923	1.00923	72	260	0.0512288	0.294698	0.172963	0.172963
1515	0	0	0	0	0	0	203	1	2.00138	0.0170794	1.00923	1.00923	72	260	0.0512288	0.294698	0.172963	0.172963
1516	0	0	0	0	0	0	203	1	2.00138	0.0170794	1.00923	1.00923	72	260	0.0512288	0.294698	0.172963	0.172963
1517	0	0	0	0	0	0	203	1	2.00138	0.0170794	1.00923	1.00923	72	254	0.0512288	0.287897	0.169563	0.169563
1518	0	0	0	0	0	0	203	1	2.00138	0.0170794	1.00923	1.00923	72	254	0.0512288	0.287897	0.169563	0.169563
1519	0	0	0	0	0	0	203	1	2.00138	0.0170794	1.00923	1.00923	72	254	0.0512288	0.287897	0.169563	0.169563
1520	2	1	0.0141503	0.00749457	0.0108224	0.0108224	0	43	0	0.734415	0.367208	0.367208	2	144	0.00142302	0.163217	0.0823201	0.0823201
1521	2	1	0.0141503	0.00749457	0.0108224	0.0108224	0	45	0	0.768574	0.384287	0.384287	2	144	0.00142302	0.163217	0.0823201	0.0823201
1522	2	3	0.0141503	0.0224837	0.018317	0.018317	0	45	0	0.768574	0.384287	0.384287	2	230	0.00142302	0.260694	0.131059	0.131059
1523	2	3	0.0141503	0.0224837	0.018317	0.018317	0	45	0	0.768574	0.384287	0.384287	2	249	0.00142302	0.28223	0.141826	0.141826
1524	2	145	0.0141503	1.08671	0.550431	0.550431	209	185	2.06053	3.15969	2.61011	2.61011	112	513	0.0796892	0.581461	0.330575	0.330575
1525	2	145	0.0141503	1.08671	0.550431	0.550431	209	185	2.06053	3.15969	2.61011	2.61011	112	540	0.0796892	0.612064	0.345877	0.345877
1526	142	261	1.00467	1.95608	1.48038	1.48038	1351	717	13.3195	12.2459	12.7827	12.7827	756	1523	0.537902	1.72625	1.13208	1.13208
1527	143	291	1.01174	2.18092	1.59633	1.59633	1351	717	13.3195	12.2459	12.7827	12.7827	864	1531	0.614745	1.73532	1.17503	1.17503
1528	144	326	1.01882	2.44323	1.73102	1.73102	1359	717	13.3984	12.2459	12.8222	12.8222	960	1656	0.68305	1.877	1.28002	1.28002
1529	144	326	1.01882	2.44323	1.73102	1.73102	1359	732	13.3984	12.5021	12.9503	12.9503	1143	1667	0.813257	1.88947	1.35136	1.35136
1530	144	325	1.01882	2.43573	1.72728	1.72728	1359	762	13.3984	13.0145	13.2065	13.2065	1143	1666	0.813257	1.88833	1.35079	1.35079
1531	142	387	1.00467	2.9004	1.95253	1.95253	1359	762	13.3984	13.0145	13.2065	13.2065	1169	1734	0.831756	1.96541	1.39858	1.39858
1532	142	387	1.00467	2.9004	1.95253	1.95253	1359	762	13.3984	13.0145	13.2065	13.2065	1170	1792	0.832468	2.03115	1.43181	1.43181
1533	142	466	1.00467	3.49247	2.24857	2.24857	1359	762	13.3984	13.0145	13.2065	13.2065	1175	1944	0.836025	2.20343	1.51973	1.51973
1534	142	466	1.00467	3.49247	2.24857	2.24857	1359	762	13.3984	13.0145	13.2065	13.2065	1175	1946	0.836025	2.2057	1.52086	1.52086
1535	142	466	1.00467	3.49247	2.24857	2.24857	1359	764	13.3984	13.0487	13.2235	13.2235	1175	1944	0.836025	2.20343	1.51973	1.51973
1536	144	752	1.01882	5.63591	3.32737	3.32737	1359	896	13.3984	15.3032	14.3508	14.3508	3974	2473	2.82754	2.80303	2.81529	2.81529
1537	145	752	1.0259	5.63591	3.3309	3.3309	1359	914	13.3984	15.6106	14.5045	14.5045	4086	2515	2.90723	2.85063	2.87893	2.87893
1538	145	752	1.0259	5.63591	3.3309	3.3309	1359	914	13.3984	15.6106	14.5045	14.5045	4086	2515	2.90723	2.85063	2.87893	2.87893
1539	145	752	1.0259	5.63591	3.3309	3.3309	1359	914	13.3984	15.6106	14.5045	14.5045	4086	2515	2.90723	2.85063	2.87893	2.87893
1540	145	752	1.0259	5.63591	3.3309	3.3309	1359	914	13.3984	15.6106	14.5045	14.5045	4086	2514	2.90723	2.8495	2.87837	2.87837
1541	145	748	1.0259	5.60594	3.31592	3.31592	1359	911	13.3984	15.5594	14.4789	14.4789	4086	2496	2.90723	2.8291	2.86817	2.86817
1542	144	665	1.01882	4.98389	3.00135	3.00135	1078	723	10.628	12.3484	11.4882	11.4882	4167	2182	2.96487	2.47319	2.71903	2.71903
1543	144	665	1.01882	4.98389	3.00135	3.00135	1078	722	10.628	12.3313	11.4797	11.4797	4297	2182	3.05736	2.47319	2.76528	2.76528
1544	144	665	1.01882	4.98389	3.00135	3.00135	1078	721	10.628	12.3143	11.4711	11.4711	4297	2163	3.05736	2.45166	2.75451	2.75451
1545	5	520	0.0353757	3.89717	1.96628	1.96628	53	412	0.522528	7.03672	3.77962	3.77962	4040	1668	2.8745	1.8906	2.38255	2.38255
1546	5	520	0.0353757	3.89717	1.96628	1.96628	53	412	0.522528	7.03672	3.77962	3.77962	4040	1668	2.8745	1.8906	2.38255	2.38255
1547	44	575	0.311306	4.30938	2.31034	2.31034	73	368	0.719708	6.28523	3.50247	3.50247	4084	1782	2.90581	2.01981	2.46281	2.46281
1548	44	575	0.311306	4.30938	2.31034	2.31034	73	369	0.719708	6.30231	3.51101	3.51101	4084	1782	2.90581	2.01981	2.46281	2.46281
1549	44	575	0.311306	4.30938	2.31034	2.31034	73	358	0.719708	6.11443	3.41707	3.41707	3946	1781	2.80762	2.01868	2.41315	2.41315
1550	479	823	3.38899	6.16803	4.77851	4.77851	121	250	1.19294	4.26985	2.7314	2.7314	3794	1626	2.69947	1.84299	2.27123	2.27123
1551	479	823	3.38899	6.16803	4.77851	4.77851	121	250	1.19294	4.26985	2.7314	2.7314	3794	1662	2.69947	1.8838	2.29164	2.29164
1552	479	823	3.38899	6.16803	4.77851	4.77851	121	262	1.19294	4.47481	2.83387	2.83387	3761	1656	2.67599	1.877	2.27649	2.27649
1553	478	822	3.38192	6.16053	4.77122	4.77122	110	262	1.08449	4.47481	2.77965	2.77965	3758	1613	2.67386	1.82826	2.25106	2.25106
1554	720	641	5.0941	4.80402	4.94906	4.94906	310	215	3.05629	3.67208	3.36419	3.36419	2974	1335	2.11603	1.51316	1.8146	1.8146
1555	720	642	5.0941	4.81151	4.95281	4.95281	310	222	3.05629	3.79163	3.42396	3.42396	3030	1342	2.15588	1.52109	1.83849	1.83849
1556	720	642	5.0941	4.81151	4.95281	4.95281	310	222	3.05629	3.79163	3.42396	3.42396	3034	1343	2.15872	1.52223	1.84048	1.84048
1557	720	641	5.0941	4.80402	4.94906	4.94906	310	222	3.05629	3.79163	3.42396	3.42396	3034	1344	2.15872	1.52336	1.84104	1.84104
1558	720	524	5.0941	3.92715	4.51063	4.51063	310	197	3.05629	3.36465	3.21047	3.21047	3032	1294	2.1573	1.46669	1.81199	1.81199
1559	720	525	5.0941	3.93465	4.51437	4.51437	310	200	3.05629	3.41588	3.23609	3.23609	3019	1243	2.14805	1.40888	1.77847	1.77847
1560	720	525	5.0941	3.93465	4.51437	4.51437	310	192	3.05629	3.27925	3.16777	3.16777	3010	1256	2.14165	1.42362	1.78263	1.78263
1561	720	525	5.0941	3.93465	4.51437	4.51437	310	192	3.05629	3.27925	3.16777	3.16777	3010	1257	2.14165	1.42475	1.7832	1.7832
1562	720	525	5.0941	3.93465	4.51437	4.51437	310	192	3.05629	3.27925	3.16777	3.16777	3010	1257	2.14165	1.42475	1.7832	1.7832
1563	720	525	5.0941	3.93465	4.51437	4.51437	310	174	3.05629	2.97182	3.01406	3.01406	2582	1197	1.83712	1.35674	1.59693	1.59693
1564	720	525	5.0941	3.93465	4.51437	4.51437	310	174	3.05629	2.97182	3.01406	3.01406	2582	1197	1.83712	1.35674	1.59693	1.59693
1565	720	525	5.0941	3.93465	4.51437	4.51437	310	162	3.05629	2.76687	2.91158	2.91158	2582	1197	1.83712	1.35674	1.59693	1.59693
1566	720	522	5.0941	3.91216	4.50313	4.50313	239	141	2.3563	2.4082	2.38225	2.38225	2556	1103	1.81862	1.2502	1.53441	1.53441
1567	720	521	5.0941	3.90467	4.49938	4.49938	239	141	2.3563	2.4082	2.38225	2.38225	2556	1103	1.81862	1.2502	1.53441	1.53441
1568	720	521	5.0941	3.90467	4.49938	4.49938	239	141	2.3563	2.4082	2.38225	2.38225	2556	1103	1.81862	1.2502	1.53441	1.53441
1569	720	521	5.0941	3.90467	4.49938	4.49938	239	141	2.3563	2.4082	2.38225	2.38225	2556	1078	1.81862	1.22186	1.52024	1.52024
1570	720	521	5.0941	3.90467	4.49938	4.49938	239	141	2.3563	2.4082	2.38225	2.38225	2556	1078	1.81862	1.22186	1.52024	1.52024
1571	720	509	5.0941	3.81473	4.45442	4.45442	239	129	2.3563	2.20325	2.27977	2.27977	2556	1019	1.81862	1.15499	1.4868	1.4868
1572	386	645	2.731	4.834	3.7825	3.7825	294	205	2.89855	3.50128	3.19992	3.19992	2824	2712	2.00931	3.07392	2.54162	2.54162
1573	386	645	2.731	4.834	3.7825	3.7825	294	205	2.89855	3.50128	3.19992	3.19992	2824	2740	2.00931	3.10566	2.55748	2.55748
1574	387	732	2.73808	5.48602	4.11205	4.11205	351	207	3.46051	3.53544	3.49798	3.49798	2805	2798	1.99579	3.1714	2.58359	2.58359
1575	387	769	2.73808	5.76332	4.2507	4.2507	351	207	3.46051	3.53544	3.49798	3.49798	2902	2969	2.0648	3.36522	2.71501	2.71501
1576	387	769	2.73808	5.76332	4.2507	4.2507	351	207	3.46051	3.53544	3.49798	3.49798	2926	3083	2.08188	3.49443	2.78816	2.78816
1577	393	1041	2.78053	7.80184	5.29119	5.29119	1263	413	12.4519	7.0538	9.75287	9.75287	8750	5079	6.22572	5.75681	5.99126	5.99126
1578	393	1041	2.78053	7.80184	5.29119	5.29119	1263	413	12.4519	7.0538	9.75287	9.75287	8752	5098	6.22714	5.77834	6.00274	6.00274
1579	393	1041	2.78053	7.80184	5.29119	5.29119	1263	413	12.4519	7.0538	9.75287	9.75287	8752	5102	6.22714	5.78288	6.00501	6.00501
1580	414	1045	2.92911	7.83182	5.38046	5.38046	1353	457	13.3392	7.80529	10.5723	10.5723	9130	5300	6.49609	6.0073	6.2517	6.2517
1581	414	1075	2.92911	8.05666	5.49288	5.49288	1364	457	13.4477	7.80529	10.6265	10.6265	9191	5374	6.5395	6.09117	6.31534	6.31534
1582	414	1075	2.92911	8.05666	5.49288	5.49288	1364	457	13.4477	7.80529	10.6265	10.6265	9192	5374	6.54021	6.09117	6.31569	6.31569
1583	414	1075	2.92911	8.05666	5.49288	5.49288	1364	457	13.4477	7.80529	10.6265	10.6265	9192	5384	6.54021	6.10251	6.32136	6.32136
1584	414	1075	2.92911	8.05666	5.49288	5.49288	1364	458	13.4477	7.82237	10.635	10.635	9192	5384	6.54021	6.10251	6.32136	6.32136
1585	414	1076	2.92911	8.06415	5.49663	5.49663	1364	458	13.4477	7.82237	10.635	10.635	9192	5386	6.54021	6.10478	6.32249	6.32249
1586	797	1077	5.63888	8.07165	6.85527	6.85527	1364	459	13.4477	7.83945	10.6436	10.6436	9345	5404	6.64907	6.12518	6.38712	6.38712
1587	797	1077	5.63888	8.07165	6.85527	6.85527	1364	459	13.4477	7.83945	10.6436	10.6436	9343	5404	6.64765	6.12518	6.38641	6.38641
1588	797	1077	5.63888	8.07165	6.85527	6.85527	1364	459	13.4477	7.83945	10.6436	10.6436	9343	5404	6.64765	6.12518	6.38641	6.38641
1589	795	1072	5.62473	8.03418	6.82945	6.82945	1364	457	13.4477	7.80529	10.6265	10.6265	9264	5310	6.59144	6.01863	6.30504	6.30504
1590	795	1072	5.62473	8.03418	6.82945	6.82945	1364	453	13.4477	7.73698	10.5923	10.5923	8783	5238	6.2492	5.93703	6.09311	6.09311
1591	795	1072	5.62473	8.03418	6.82945	6.82945	1364	453	13.4477	7.73698	10.5923	10.5923	8783	5238	6.2492	5.93703	6.09311	6.09311
1592	505	1008	3.57294	7.55452	5.56373	5.56373	1067	385	10.5196	6.57558	8.54757	8.54757	7935	5098	5.64584	5.77834	5.71209	5.71209
1593	505	1008	3.57294	7.55452	5.56373	5.56373	1066	350	10.5097	5.9778	8.24375	8.24375	7802	5018	5.55121	5.68767	5.61944	5.61944
1594	505	1008	3.57294	7.55452	5.56373	5.56373	1066	349	10.5097	5.96072	8.23521	8.23521	7802	5014	5.55121	5.68313	5.61717	5.61717
1595	501	1008	3.54464	7.55452	5.54958	5.54958	1066	348	10.5097	5.94364	8.22667	8.22667	7236	4876	5.14849	5.52672	5.3376	5.3376
1596	383	32	2.70978	0.239826	1.4748	1.4748	0	2	0	0.0341588	0.0170794	0.0170794	474	252	0.337256	0.28563	0.311443	0.311443
1597	383	32	2.70978	0.239826	1.4748	1.4748	0	2	0	0.0341588	0.0170794	0.0170794	474	217	0.337256	0.245959	0.291608	0.291608
1598	383	32	2.70978	0.239826	1.4748	1.4748	0	2	0	0.0341588	0.0170794	0.0170794	193	111	0.137322	0.125813	0.131567	0.131567
1599	383	32	2.70978	0.239826	1.4748	1.4748	0	2	0	0.0341588	0.0170794	0.0170794	193	111	0.137322	0.125813	0.131567	0.131567
1600	383	32	2.70978	0.239826	1.4748	1.4748	0	2	0	0.0341588	0.0170794	0.0170794	193	110	0.137322	0.12468	0.131001	0.131001
1601	383	0	2.70978	0	1.35489	1.35489	0	0	0	0	0	0	153	25	0.108861	0.0283363	0.0685987	0.0685987
1602	383	0	2.70978	0	1.35489	1.35489	0	0	0	0	0	0	153	25	0.108861	0.0283363	0.0685987	0.0685987
1603	383	0	2.70978	0	1.35489	1.35489	0	0	0	0	0	0	153	25	0.108861	0.0283363	0.0685987	0.0685987
1604	383	0	2.70978	0	1.35489	1.35489	0	0	0	0	0	0	153	25	0.108861	0.0283363	0.0685987	0.0685987
1605	383	0	2.70978	0	1.35489	1.35489	0	0	0	0	0	0	153	25	0.108861	0.0283363	0.0685987	0.0685987
1606	0	0	0	0	0	0	0	0	0	0	0	0	0	25	0	0.0283363	0.0141682	0.0141682
1607	0	0	0	0	0	0	0	0	0	0	0	0	0	25	0	0.0283363	0.0141682	0.0141682
1608	0	17	0	0.127408	0.0637038	0.0637038	247	171	2.43518	2.92058	2.67788	2.67788	178	223	0.126649	0.25276	0.189704	0.189704
1609	0	17	0	0.127408	0.0637038	0.0637038	247	173	2.43518	2.95474	2.69496	2.69496	178	238	0.126649	0.269762	0.198205	0.198205
1610	0	17	0	0.127408	0.0637038	0.0637038	247	173	2.43518	2.95474	2.69496	2.69496	178	238	0.126649	0.269762	0.198205	0.198205
1611	0	71	0	0.532114	0.266057	0.266057	321	273	3.16474	4.66268	3.91371	3.91371	251	467	0.178589	0.529322	0.353956	0.353956
1612	0	90	0	0.674511	0.337255	0.337255	362	356	3.56896	6.08027	4.82462	4.82462	252	493	0.179301	0.558792	0.369046	0.369046
1613	84	90	0.594312	0.674511	0.634411	0.634411	467	374	4.60416	6.3877	5.49593	5.49593	252	516	0.179301	0.584862	0.382081	0.382081
1614	84	90	0.594312	0.674511	0.634411	0.634411	467	374	4.60416	6.3877	5.49593	5.49593	252	516	0.179301	0.584862	0.382081	0.382081
1615	84	90	0.594312	0.674511	0.634411	0.634411	868	376	8.55763	6.42186	7.48974	7.48974	252	518	0.179301	0.587129	0.383215	0.383215
1616	84	90	0.594312	0.674511	0.634411	0.634411	868	376	8.55763	6.42186	7.48974	7.48974	252	518	0.179301	0.587129	0.383215	0.383215
1617	84	90	0.594312	0.674511	0.634411	0.634411	868	376	8.55763	6.42186	7.48974	7.48974	252	518	0.179301	0.587129	0.383215	0.383215
1618	84	90	0.594312	0.674511	0.634411	0.634411	868	376	8.55763	6.42186	7.48974	7.48974	252	518	0.179301	0.587129	0.383215	0.383215
1619	84	90	0.594312	0.674511	0.634411	0.634411	868	378	8.55763	6.45602	7.50682	7.50682	252	518	0.179301	0.587129	0.383215	0.383215
1620	84	90	0.594312	0.674511	0.634411	0.634411	868	378	8.55763	6.45602	7.50682	7.50682	252	518	0.179301	0.587129	0.383215	0.383215
1621	84	90	0.594312	0.674511	0.634411	0.634411	868	378	8.55763	6.45602	7.50682	7.50682	252	518	0.179301	0.587129	0.383215	0.383215
1622	84	91	0.594312	0.682006	0.638159	0.638159	868	379	8.55763	6.4731	7.51536	7.51536	252	517	0.179301	0.585995	0.382648	0.382648
1623	84	91	0.594312	0.682006	0.638159	0.638159	868	379	8.55763	6.4731	7.51536	7.51536	252	517	0.179301	0.585995	0.382648	0.382648
1624	84	91	0.594312	0.682006	0.638159	0.638159	868	380	8.55763	6.49018	7.5239	7.5239	252	517	0.179301	0.585995	0.382648	0.382648
1625	84	91	0.594312	0.682006	0.638159	0.638159	868	375	8.55763	6.40478	7.4812	7.4812	252	517	0.179301	0.585995	0.382648	0.382648
1626	147	441	1.04005	3.3051	2.17257	2.17257	715	482	7.0492	8.23228	7.64074	7.64074	256	1394	0.182147	1.58003	0.88109	0.88109
1627	147	455	1.04005	3.41003	2.22504	2.22504	717	480	7.06891	8.19812	7.63352	7.63352	256	1398	0.182147	1.58457	0.883357	0.883357
1628	147	455	1.04005	3.41003	2.22504	2.22504	717	480	7.06891	8.19812	7.63352	7.63352	256	1398	0.182147	1.58457	0.883357	0.883357
1629	147	455	1.04005	3.41003	2.22504	2.22504	718	440	7.07877	7.51494	7.29686	7.29686	256	1398	0.182147	1.58457	0.883357	0.883357
1630	147	428	1.04005	3.20767	2.12386	2.12386	718	440	7.07877	7.51494	7.29686	7.29686	256	1422	0.182147	1.61177	0.896958	0.896958
1631	147	428	1.04005	3.20767	2.12386	2.12386	718	440	7.07877	7.51494	7.29686	7.29686	256	1378	0.182147	1.5619	0.872022	0.872022
1632	147	427	1.04005	3.20018	2.12011	2.12011	718	440	7.07877	7.51494	7.29686	7.29686	256	1388	0.182147	1.57323	0.87769	0.87769
1633	147	427	1.04005	3.20018	2.12011	2.12011	718	440	7.07877	7.51494	7.29686	7.29686	256	1388	0.182147	1.57323	0.87769	0.87769
1634	63	426	0.445734	3.19269	1.81921	1.81921	718	440	7.07877	7.51494	7.29686	7.29686	256	1369	0.182147	1.5517	0.866922	0.866922
1635	63	386	0.445734	2.8929	1.66932	1.66932	54	286	0.532387	4.88471	2.70855	2.70855	197	1214	0.140168	1.37601	0.75809	0.75809
1636	63	386	0.445734	2.8929	1.66932	1.66932	54	286	0.532387	4.88471	2.70855	2.70855	197	1214	0.140168	1.37601	0.75809	0.75809
1637	63	386	0.445734	2.8929	1.66932	1.66932	54	286	0.532387	4.88471	2.70855	2.70855	197	1221	0.140168	1.38395	0.762057	0.762057
1638	63	386	0.445734	2.8929	1.66932	1.66932	54	286	0.532387	4.88471	2.70855	2.70855	197	1221	0.140168	1.38395	0.762057	0.762057
1639	63	386	0.445734	2.8929	1.66932	1.66932	54	286	0.532387	4.88471	2.70855	2.70855	197	1221	0.140168	1.38395	0.762057	0.762057
1640	63	386	0.445734	2.8929	1.66932	1.66932	54	286	0.532387	4.88471	2.70855	2.70855	197	1221	0.140168	1.38395	0.762057	0.762057
1641	63	386	0.445734	2.8929	1.66932	1.66932	54	286	0.532387	4.88471	2.70855	2.70855	197	1227	0.140168	1.39075	0.765457	0.765457
1642	63	386	0.445734	2.8929	1.66932	1.66932	54	286	0.532387	4.88471	2.70855	2.70855	197	1227	0.140168	1.39075	0.765457	0.765457
1643	63	386	0.445734	2.8929	1.66932	1.66932	54	286	0.532387	4.88471	2.70855	2.70855	197	1227	0.140168	1.39075	0.765457	0.765457
1644	63	374	0.445734	2.80297	1.62435	1.62435	54	255	0.532387	4.35525	2.44382	2.44382	197	1176	0.140168	1.33294	0.736554	0.736554
1645	63	374	0.445734	2.80297	1.62435	1.62435	54	255	0.532387	4.35525	2.44382	2.44382	197	1176	0.140168	1.33294	0.736554	0.736554
1646	63	387	0.445734	2.9004	1.67307	1.67307	54	255	0.532387	4.35525	2.44382	2.44382	197	1180	0.140168	1.33747	0.738821	0.738821
1647	63	387	0.445734	2.9004	1.67307	1.67307	54	255	0.532387	4.35525	2.44382	2.44382	197	1180	0.140168	1.33747	0.738821	0.738821
1648	1	387	0.00707514	2.9004	1.45374	1.45374	53	255	0.522528	4.35525	2.43889	2.43889	176	1180	0.125226	1.33747	0.73135	0.73135
1649	1	220	0.00707514	1.6488	0.82794	0.82794	10	78	0.0985902	1.33219	0.715392	0.715392	34	607	0.0241914	0.688006	0.356099	0.356099
1650	0	13	0	0.0974294	0.0487147	0.0487147	0	0	0	0	0	0	0	70	0	0.0793417	0.0396708	0.0396708
1651	0	115	0	0.861875	0.430938	0.430938	1	60	0.00985902	1.02477	0.517312	0.517312	365	449	0.259701	0.50892	0.384311	0.384311
1652	0	115	0	0.861875	0.430938	0.430938	1	60	0.00985902	1.02477	0.517312	0.517312	365	449	0.259701	0.50892	0.384311	0.384311
1653	1782	1680	12.6079	12.5909	12.5994	12.5994	1762	719	17.3716	12.2801	14.8258	14.8258	21098	8670	15.0115	9.82704	12.4192	12.4192
1654	1783	1700	12.615	12.7408	12.6779	12.6779	1763	749	17.3814	12.7925	15.087	15.087	21427	8806	15.2455	9.98118	12.6134	12.6134
1655	1783	1722	12.615	12.9056	12.7603	12.7603	1763	749	17.3814	12.7925	15.087	15.087	21427	8809	15.2455	9.98459	12.6151	12.6151
1656	1783	1796	12.615	13.4602	13.0376	13.0376	1779	775	17.5392	13.2365	15.3879	15.3879	21892	9479	15.5764	10.744	13.1602	13.1602
1657	1783	1798	12.615	13.4752	13.0451	13.0451	1779	775	17.5392	13.2365	15.3879	15.3879	21892	9481	15.5764	10.7463	13.1613	13.1613
1658	1783	1798	12.615	13.4752	13.0451	13.0451	1779	775	17.5392	13.2365	15.3879	15.3879	21892	9481	15.5764	10.7463	13.1613	13.1613
1659	1783	1897	12.615	14.2172	13.4161	13.4161	1779	778	17.5392	13.2878	15.4135	15.4135	22114	9699	15.7344	10.9934	13.3639	13.3639
1660	1783	1897	12.615	14.2172	13.4161	13.4161	1779	778	17.5392	13.2878	15.4135	15.4135	22114	9699	15.7344	10.9934	13.3639	13.3639
1661	1783	1901	12.615	14.2472	13.4311	13.4311	1779	789	17.5392	13.4757	15.5074	15.5074	22114	9701	15.7344	10.9956	13.365	13.365
1662	1784	1902	12.622	14.2547	13.4384	13.4384	1779	811	17.5392	13.8514	15.6953	15.6953	22466	9758	15.9848	11.0602	13.5225	13.5225
1663	1784	1902	12.622	14.2547	13.4384	13.4384	1779	812	17.5392	13.8685	15.7038	15.7038	22466	9758	15.9848	11.0602	13.5225	13.5225
1664	1784	1902	12.622	14.2547	13.4384	13.4384	1779	812	17.5392	13.8685	15.7038	15.7038	22466	9758	15.9848	11.0602	13.5225	13.5225
1665	1784	1902	12.622	14.2547	13.4384	13.4384	1779	812	17.5392	13.8685	15.7038	15.7038	22466	9757	15.9848	11.0591	13.522	13.522
1666	1784	1902	12.622	14.2547	13.4384	13.4384	1779	812	17.5392	13.8685	15.7038	15.7038	22466	9757	15.9848	11.0591	13.522	13.522
1667	1784	1902	12.622	14.2547	13.4384	13.4384	1779	812	17.5392	13.8685	15.7038	15.7038	22466	9757	15.9848	11.0591	13.522	13.522
1668	1784	1902	12.622	14.2547	13.4384	13.4384	1779	804	17.5392	13.7319	15.6355	15.6355	22454	9722	15.9763	11.0194	13.4978	13.4978
1669	1784	1902	12.622	14.2547	13.4384	13.4384	1779	804	17.5392	13.7319	15.6355	15.6355	22454	9722	15.9763	11.0194	13.4978	13.4978
1670	1784	1873	12.622	14.0373	13.3297	13.3297	1778	765	17.5293	13.0658	15.2975	15.2975	22230	9598	15.8169	10.8789	13.3479	13.3479
1671	352	776	2.49045	5.81578	4.15312	4.15312	88	177	0.867593	3.02306	1.94533	1.94533	5254	4842	3.73828	5.48818	4.61323	4.61323
1672	352	776	2.49045	5.81578	4.15312	4.15312	88	177	0.867593	3.02306	1.94533	1.94533	5254	4842	3.73828	5.48818	4.61323	4.61323
1673	352	776	2.49045	5.81578	4.15312	4.15312	88	160	0.867593	2.73271	1.80015	1.80015	4967	4424	3.53407	5.01439	4.27423	4.27423
1674	1	199	0.00707514	1.49142	0.749247	0.749247	16	41	0.157744	0.700256	0.429	0.429	1128	1068	0.802584	1.21053	1.00656	1.00656
1675	1	199	0.00707514	1.49142	0.749247	0.749247	16	41	0.157744	0.700256	0.429	0.429	1128	1068	0.802584	1.21053	1.00656	1.00656
1676	1	199	0.00707514	1.49142	0.749247	0.749247	16	41	0.157744	0.700256	0.429	0.429	1128	1068	0.802584	1.21053	1.00656	1.00656
1677	1	199	0.00707514	1.49142	0.749247	0.749247	16	41	0.157744	0.700256	0.429	0.429	1128	1068	0.802584	1.21053	1.00656	1.00656
1678	1	199	0.00707514	1.49142	0.749247	0.749247	16	42	0.157744	0.717336	0.43754	0.43754	1119	1061	0.796181	1.20259	0.999387	0.999387
1679	1	199	0.00707514	1.49142	0.749247	0.749247	16	20	0.157744	0.341588	0.249666	0.249666	1071	1015	0.762028	1.15045	0.956241	0.956241
1680	0	4	0	0.0299783	0.0149891	0.0149891	0	2	0	0.0341588	0.0170794	0.0170794	33	47	0.0234799	0.0532723	0.0383761	0.0383761
1681	0	4	0	0.0299783	0.0149891	0.0149891	0	2	0	0.0341588	0.0170794	0.0170794	25	47	0.0177878	0.0532723	0.03553	0.03553
1682	2	163	0.0141503	1.22161	0.617882	0.617882	226	29	2.22814	0.495303	1.36172	1.36172	823	735	0.585573	0.833088	0.709331	0.709331
1683	2	163	0.0141503	1.22161	0.617882	0.617882	226	29	2.22814	0.495303	1.36172	1.36172	820	784	0.583439	0.888627	0.736033	0.736033
1684	2	163	0.0141503	1.22161	0.617882	0.617882	226	29	2.22814	0.495303	1.36172	1.36172	849	833	0.604073	0.944166	0.774119	0.774119
1685	2	163	0.0141503	1.22161	0.617882	0.617882	226	29	2.22814	0.495303	1.36172	1.36172	975	833	0.693723	0.944166	0.818945	0.818945
1686	2	163	0.0141503	1.22161	0.617882	0.617882	226	29	2.22814	0.495303	1.36172	1.36172	976	831	0.694435	0.941899	0.818167	0.818167
1687	2	163	0.0141503	1.22161	0.617882	0.617882	226	28	2.22814	0.478224	1.35318	1.35318	976	831	0.694435	0.941899	0.818167	0.818167
1688	2	163	0.0141503	1.22161	0.617882	0.617882	226	27	2.22814	0.461144	1.34464	1.34464	976	831	0.694435	0.941899	0.818167	0.818167
1689	4	195	0.0283006	1.46144	0.744871	0.744871	226	39	2.22814	0.666097	1.44712	1.44712	1476	950	1.05019	1.07678	1.06349	1.06349
1690	4	195	0.0283006	1.46144	0.744871	0.744871	226	39	2.22814	0.666097	1.44712	1.44712	1476	950	1.05019	1.07678	1.06349	1.06349
1691	4	195	0.0283006	1.46144	0.744871	0.744871	226	39	2.22814	0.666097	1.44712	1.44712	1476	950	1.05019	1.07678	1.06349	1.06349
1692	63	195	0.445734	1.46144	0.953587	0.953587	226	42	2.22814	0.717336	1.47274	1.47274	1487	962	1.05802	1.09038	1.0742	1.0742
1693	63	195	0.445734	1.46144	0.953587	0.953587	235	46	2.31687	0.785653	1.55126	1.55126	1495	962	1.06371	1.09038	1.07705	1.07705
1694	63	195	0.445734	1.46144	0.953587	0.953587	235	46	2.31687	0.785653	1.55126	1.55126	1495	962	1.06371	1.09038	1.07705	1.07705
1695	63	219	0.445734	1.64131	1.04352	1.04352	235	58	2.31687	0.990606	1.65374	1.65374	1495	1011	1.06371	1.14592	1.10481	1.10481
1696	63	219	0.445734	1.64131	1.04352	1.04352	235	58	2.31687	0.990606	1.65374	1.65374	1495	1011	1.06371	1.14592	1.10481	1.10481
1697	63	219	0.445734	1.64131	1.04352	1.04352	235	58	2.31687	0.990606	1.65374	1.65374	1495	1013	1.06371	1.14819	1.10595	1.10595
1698	63	219	0.445734	1.64131	1.04352	1.04352	235	58	2.31687	0.990606	1.65374	1.65374	1495	1009	1.06371	1.14365	1.10368	1.10368
1699	63	219	0.445734	1.64131	1.04352	1.04352	235	58	2.31687	0.990606	1.65374	1.65374	1495	1003	1.06371	1.13685	1.10028	1.10028
1700	63	219	0.445734	1.64131	1.04352	1.04352	235	58	2.31687	0.990606	1.65374	1.65374	1495	1003	1.06371	1.13685	1.10028	1.10028
1701	63	219	0.445734	1.64131	1.04352	1.04352	235	58	2.31687	0.990606	1.65374	1.65374	1495	1003	1.06371	1.13685	1.10028	1.10028
1702	63	219	0.445734	1.64131	1.04352	1.04352	235	58	2.31687	0.990606	1.65374	1.65374	1495	1003	1.06371	1.13685	1.10028	1.10028
1703	63	219	0.445734	1.64131	1.04352	1.04352	234	58	2.30701	0.990606	1.64881	1.64881	1495	964	1.06371	1.09265	1.07818	1.07818
1704	61	110	0.431583	0.824402	0.627993	0.627993	233	43	2.29715	0.734415	1.51578	1.51578	635	416	0.451809	0.471516	0.461663	0.461663
1705	61	110	0.431583	0.824402	0.627993	0.627993	36	42	0.354925	0.717336	0.53613	0.53613	602	414	0.42833	0.469249	0.448789	0.448789
1706	60	47	0.424508	0.352245	0.388376	0.388376	9	31	0.0887311	0.529462	0.309097	0.309097	407	273	0.289585	0.309433	0.299509	0.299509
1707	59	24	0.417433	0.17987	0.298651	0.298651	11	39	0.108449	0.666097	0.387273	0.387273	327	153	0.232664	0.173418	0.203041	0.203041
1708	59	24	0.417433	0.17987	0.298651	0.298651	11	39	0.108449	0.666097	0.387273	0.387273	327	153	0.232664	0.173418	0.203041	0.203041
1709	59	24	0.417433	0.17987	0.298651	0.298651	11	39	0.108449	0.666097	0.387273	0.387273	327	153	0.232664	0.173418	0.203041	0.203041
1710	59	24	0.417433	0.17987	0.298651	0.298651	11	39	0.108449	0.666097	0.387273	0.387273	327	153	0.232664	0.173418	0.203041	0.203041
1711	59	24	0.417433	0.17987	0.298651	0.298651	11	39	0.108449	0.666097	0.387273	0.387273	327	153	0.232664	0.173418	0.203041	0.203041
1712	59	24	0.417433	0.17987	0.298651	0.298651	11	39	0.108449	0.666097	0.387273	0.387273	327	153	0.232664	0.173418	0.203041	0.203041
1713	59	24	0.417433	0.17987	0.298651	0.298651	11	39	0.108449	0.666097	0.387273	0.387273	327	153	0.232664	0.173418	0.203041	0.203041
1714	59	24	0.417433	0.17987	0.298651	0.298651	11	39	0.108449	0.666097	0.387273	0.387273	327	161	0.232664	0.182486	0.207575	0.207575
1715	0	24	0	0.17987	0.0899348	0.0899348	11	39	0.108449	0.666097	0.387273	0.387273	327	161	0.232664	0.182486	0.207575	0.207575
1716	0	24	0	0.17987	0.0899348	0.0899348	11	39	0.108449	0.666097	0.387273	0.387273	327	161	0.232664	0.182486	0.207575	0.207575
1717	0	0	0	0	0	0	11	24	0.108449	0.409906	0.259178	0.259178	323	178	0.229818	0.201755	0.215786	0.215786
1718	0	0	0	0	0	0	11	24	0.108449	0.409906	0.259178	0.259178	323	178	0.229818	0.201755	0.215786	0.215786
1719	0	0	0	0	0	0	11	24	0.108449	0.409906	0.259178	0.259178	323	178	0.229818	0.201755	0.215786	0.215786
1720	0	7	0	0.052462	0.026231	0.026231	2	20	0.019718	0.341588	0.180653	0.180653	323	192	0.229818	0.217623	0.22372	0.22372
1721	0	7	0	0.052462	0.026231	0.026231	2	20	0.019718	0.341588	0.180653	0.180653	323	193	0.229818	0.218756	0.224287	0.224287
1722	0	8	0	0.0599565	0.0299783	0.0299783	2	20	0.019718	0.341588	0.180653	0.180653	323	193	0.229818	0.218756	0.224287	0.224287
1723	0	8	0	0.0599565	0.0299783	0.0299783	2	20	0.019718	0.341588	0.180653	0.180653	323	193	0.229818	0.218756	0.224287	0.224287
1724	0	8	0	0.0599565	0.0299783	0.0299783	2	20	0.019718	0.341588	0.180653	0.180653	323	197	0.229818	0.22329	0.226554	0.226554
1725	0	8	0	0.0599565	0.0299783	0.0299783	2	21	0.019718	0.358668	0.189193	0.189193	323	197	0.229818	0.22329	0.226554	0.226554
1726	0	8	0	0.0599565	0.0299783	0.0299783	2	21	0.019718	0.358668	0.189193	0.189193	323	197	0.229818	0.22329	0.226554	0.226554
1727	0	8	0	0.0599565	0.0299783	0.0299783	0	1	0	0.0170794	0.00853971	0.00853971	0	93	0	0.105411	0.0527056	0.0527056
1728	0	8	0	0.0599565	0.0299783	0.0299783	0	1	0	0.0170794	0.00853971	0.00853971	0	93	0	0.105411	0.0527056	0.0527056
1729	0	8	0	0.0599565	0.0299783	0.0299783	0	1	0	0.0170794	0.00853971	0.00853971	0	93	0	0.105411	0.0527056	0.0527056
1730	0	8	0	0.0599565	0.0299783	0.0299783	0	1	0	0.0170794	0.00853971	0.00853971	0	93	0	0.105411	0.0527056	0.0527056
1731	0	8	0	0.0599565	0.0299783	0.0299783	0	1	0	0.0170794	0.00853971	0.00853971	0	85	0	0.0963435	0.0481717	0.0481717
1732	0	8	0	0.0599565	0.0299783	0.0299783	0	1	0	0.0170794	0.00853971	0.00853971	0	85	0	0.0963435	0.0481717	0.0481717
1733	0	8	0	0.0599565	0.0299783	0.0299783	0	1	0	0.0170794	0.00853971	0.00853971	0	85	0	0.0963435	0.0481717	0.0481717
1734	0	8	0	0.0599565	0.0299783	0.0299783	0	0	0	0	0	0	0	85	0	0.0963435	0.0481717	0.0481717
1735	0	8	0	0.0599565	0.0299783	0.0299783	0	0	0	0	0	0	0	83	0	0.0940766	0.0470383	0.0470383
1736	0	8	0	0.0599565	0.0299783	0.0299783	0	0	0	0	0	0	0	83	0	0.0940766	0.0470383	0.0470383
1737	118	240	0.834866	1.7987	1.31678	1.31678	1	39	0.00985902	0.666097	0.337978	0.337978	52	193	0.0369986	0.218756	0.127877	0.127877
1738	118	259	0.834866	1.94109	1.38798	1.38798	60	39	0.591541	0.666097	0.628819	0.628819	52	193	0.0369986	0.218756	0.127877	0.127877
1739	118	259	0.834866	1.94109	1.38798	1.38798	60	39	0.591541	0.666097	0.628819	0.628819	52	193	0.0369986	0.218756	0.127877	0.127877
1740	118	259	0.834866	1.94109	1.38798	1.38798	60	39	0.591541	0.666097	0.628819	0.628819	52	193	0.0369986	0.218756	0.127877	0.127877
1741	118	259	0.834866	1.94109	1.38798	1.38798	60	39	0.591541	0.666097	0.628819	0.628819	52	193	0.0369986	0.218756	0.127877	0.127877
1742	121	660	0.856092	4.94641	2.90125	2.90125	60	183	0.591541	3.12553	1.85854	1.85854	296	530	0.210607	0.60073	0.405669	0.405669
1743	121	668	0.856092	5.00637	2.93123	2.93123	60	188	0.591541	3.21093	1.90124	1.90124	323	530	0.229818	0.60073	0.415274	0.415274
1744	121	668	0.856092	5.00637	2.93123	2.93123	60	196	0.591541	3.34757	1.96955	1.96955	323	530	0.229818	0.60073	0.415274	0.415274
1745	121	668	0.856092	5.00637	2.93123	2.93123	60	196	0.591541	3.34757	1.96955	1.96955	323	530	0.229818	0.60073	0.415274	0.415274
1746	121	668	0.856092	5.00637	2.93123	2.93123	60	197	0.591541	3.36465	1.97809	1.97809	323	530	0.229818	0.60073	0.415274	0.415274
1747	121	668	0.856092	5.00637	2.93123	2.93123	60	197	0.591541	3.36465	1.97809	1.97809	323	530	0.229818	0.60073	0.415274	0.415274
1748	121	661	0.856092	4.95391	2.905	2.905	60	197	0.591541	3.36465	1.97809	1.97809	323	530	0.229818	0.60073	0.415274	0.415274
1749	121	663	0.856092	4.9689	2.91249	2.91249	60	197	0.591541	3.36465	1.97809	1.97809	323	555	0.229818	0.629066	0.429442	0.429442
1750	121	664	0.856092	4.97639	2.91624	2.91624	60	197	0.591541	3.36465	1.97809	1.97809	323	556	0.229818	0.6302	0.430009	0.430009
1751	121	664	0.856092	4.97639	2.91624	2.91624	60	198	0.591541	3.38173	1.98663	1.98663	323	556	0.229818	0.6302	0.430009	0.430009
1752	121	666	0.856092	4.99138	2.92374	2.92374	60	199	0.591541	3.3988	1.99517	1.99517	323	560	0.229818	0.634734	0.432276	0.432276
1753	121	666	0.856092	4.99138	2.92374	2.92374	60	199	0.591541	3.3988	1.99517	1.99517	323	562	0.229818	0.637	0.433409	0.433409
1754	121	666	0.856092	4.99138	2.92374	2.92374	60	199	0.591541	3.3988	1.99517	1.99517	323	562	0.229818	0.637	0.433409	0.433409
1755	121	666	0.856092	4.99138	2.92374	2.92374	60	199	0.591541	3.3988	1.99517	1.99517	323	562	0.229818	0.637	0.433409	0.433409
1756	121	666	0.856092	4.99138	2.92374	2.92374	60	198	0.591541	3.38173	1.98663	1.98663	323	562	0.229818	0.637	0.433409	0.433409
1757	121	666	0.856092	4.99138	2.92374	2.92374	60	198	0.591541	3.38173	1.98663	1.98663	323	562	0.229818	0.637	0.433409	0.433409
1758	121	666	0.856092	4.99138	2.92374	2.92374	60	199	0.591541	3.3988	1.99517	1.99517	323	562	0.229818	0.637	0.433409	0.433409
1759	121	662	0.856092	4.9614	2.90875	2.90875	60	198	0.591541	3.38173	1.98663	1.98663	323	553	0.229818	0.626799	0.428309	0.428309
1760	121	683	0.856092	5.11879	2.98744	2.98744	60	168	0.591541	2.86934	1.73044	1.73044	323	546	0.229818	0.618865	0.424342	0.424342
1761	0	23	0	0.172375	0.0861875	0.0861875	0	1	0	0.0170794	0.00853971	0.00853971	20	87	0.0142302	0.0986104	0.0564203	0.0564203
1762	21	1170	0.148578	8.76864	4.45861	4.45861	225	496	2.21828	8.47139	5.34484	5.34484	4035	4258	2.87095	4.82624	3.84859	3.84859
1763	21	1173	0.148578	8.79113	4.46985	4.46985	225	505	2.21828	8.62511	5.42169	5.42169	4276	4357	3.04242	4.93845	3.99044	3.99044
1764	21	1178	0.148578	8.8286	4.48859	4.48859	225	512	2.21828	8.74466	5.48147	5.48147	4376	4486	3.11357	5.08467	4.09912	4.09912
1765	21	1178	0.148578	8.8286	4.48859	4.48859	225	512	2.21828	8.74466	5.48147	5.48147	4376	4527	3.11357	5.13114	4.12236	4.12236
1766	21	1178	0.148578	8.8286	4.48859	4.48859	225	512	2.21828	8.74466	5.48147	5.48147	4377	4528	3.11428	5.13227	4.12328	4.12328
1767	21	1269	0.148578	9.5106	4.82959	4.82959	342	526	3.37178	8.98377	6.17778	6.17778	4798	4983	3.41383	5.64799	4.53091	4.53091
1768	21	1269	0.148578	9.5106	4.82959	4.82959	342	525	3.37178	8.9667	6.16924	6.16924	4798	4983	3.41383	5.64799	4.53091	4.53091
1769	21	1269	0.148578	9.5106	4.82959	4.82959	342	526	3.37178	8.98377	6.17778	6.17778	4798	4983	3.41383	5.64799	4.53091	4.53091
1770	21	1269	0.148578	9.5106	4.82959	4.82959	342	526	3.37178	8.98377	6.17778	6.17778	4798	4963	3.41383	5.62533	4.51958	4.51958
1771	21	1269	0.148578	9.5106	4.82959	4.82959	342	526	3.37178	8.98377	6.17778	6.17778	4798	4964	3.41383	5.62646	4.52014	4.52014
1772	21	1269	0.148578	9.5106	4.82959	4.82959	342	526	3.37178	8.98377	6.17778	6.17778	4798	4964	3.41383	5.62646	4.52014	4.52014
1773	21	1267	0.148578	9.49562	4.8221	4.8221	342	535	3.37178	9.13749	6.25464	6.25464	4920	4985	3.50063	5.65026	4.57545	4.57545
1774	21	1267	0.148578	9.49562	4.8221	4.8221	342	535	3.37178	9.13749	6.25464	6.25464	4920	4984	3.50063	5.64913	4.57488	4.57488
1775	21	1267	0.148578	9.49562	4.8221	4.8221	342	535	3.37178	9.13749	6.25464	6.25464	4920	4983	3.50063	5.64799	4.57431	4.57431
1776	21	1267	0.148578	9.49562	4.8221	4.8221	342	535	3.37178	9.13749	6.25464	6.25464	4920	4983	3.50063	5.64799	4.57431	4.57431
1777	21	1265	0.148578	9.48063	4.8146	4.8146	342	531	3.37178	9.06917	6.22048	6.22048	4916	4978	3.49779	5.64233	4.57006	4.57006
1778	3	1203	0.0212254	9.01596	4.51859	4.51859	273	382	2.69151	6.52434	4.60792	4.60792	4001	4132	2.84675	4.68343	3.76509	3.76509
1779	3	1203	0.0212254	9.01596	4.51859	4.51859	273	382	2.69151	6.52434	4.60792	4.60792	4001	4132	2.84675	4.68343	3.76509	3.76509
1780	3	1203	0.0212254	9.01596	4.51859	4.51859	273	382	2.69151	6.52434	4.60792	4.60792	4001	4131	2.84675	4.68229	3.76452	3.76452
1781	3	1203	0.0212254	9.01596	4.51859	4.51859	273	382	2.69151	6.52434	4.60792	4.60792	4001	4131	2.84675	4.68229	3.76452	3.76452
1782	3	1203	0.0212254	9.01596	4.51859	4.51859	273	382	2.69151	6.52434	4.60792	4.60792	4001	4131	2.84675	4.68229	3.76452	3.76452
1783	3	1201	0.0212254	9.00097	4.5111	4.5111	273	382	2.69151	6.52434	4.60792	4.60792	4001	3999	2.84675	4.53268	3.68972	3.68972
1784	0	167	0	1.25159	0.625796	0.625796	117	71	1.1535	1.21264	1.18307	1.18307	517	945	0.367851	1.07111	0.719482	0.719482
1785	0	167	0	1.25159	0.625796	0.625796	117	71	1.1535	1.21264	1.18307	1.18307	325	927	0.231241	1.05071	0.640976	0.640976
1786	0	152	0	1.13917	0.569587	0.569587	117	71	1.1535	1.21264	1.18307	1.18307	325	912	0.231241	1.03371	0.632475	0.632475
1787	2	403	0.0141503	3.02031	1.51723	1.51723	414	104	4.08163	1.77626	2.92895	2.92895	2350	974	1.67205	1.10398	1.38802	1.38802
1788	2	403	0.0141503	3.02031	1.51723	1.51723	414	104	4.08163	1.77626	2.92895	2.92895	2382	984	1.69482	1.11532	1.40507	1.40507
1789	2	403	0.0141503	3.02031	1.51723	1.51723	414	104	4.08163	1.77626	2.92895	2.92895	2383	984	1.69553	1.11532	1.40542	1.40542
1790	2	403	0.0141503	3.02031	1.51723	1.51723	414	104	4.08163	1.77626	2.92895	2.92895	2383	984	1.69553	1.11532	1.40542	1.40542
1791	2	408	0.0141503	3.05778	1.53597	1.53597	414	97	4.08163	1.6567	2.86917	2.86917	2280	994	1.62224	1.12665	1.37445	1.37445
1792	2	408	0.0141503	3.05778	1.53597	1.53597	414	97	4.08163	1.6567	2.86917	2.86917	2280	994	1.62224	1.12665	1.37445	1.37445
1793	33	408	0.23348	3.05778	1.64563	1.64563	414	97	4.08163	1.6567	2.86917	2.86917	2309	1007	1.64288	1.14139	1.39213	1.39213
1794	33	451	0.23348	3.38005	1.80676	1.80676	414	97	4.08163	1.6567	2.86917	2.86917	2309	1007	1.64288	1.14139	1.39213	1.39213
1795	33	451	0.23348	3.38005	1.80676	1.80676	414	97	4.08163	1.6567	2.86917	2.86917	2309	1007	1.64288	1.14139	1.39213	1.39213
1796	33	451	0.23348	3.38005	1.80676	1.80676	414	97	4.08163	1.6567	2.86917	2.86917	2309	1007	1.64288	1.14139	1.39213	1.39213
1797	33	451	0.23348	3.38005	1.80676	1.80676	414	97	4.08163	1.6567	2.86917	2.86917	2309	1007	1.64288	1.14139	1.39213	1.39213
1798	33	451	0.23348	3.38005	1.80676	1.80676	414	97	4.08163	1.6567	2.86917	2.86917	2309	1007	1.64288	1.14139	1.39213	1.39213
1799	33	451	0.23348	3.38005	1.80676	1.80676	414	110	4.08163	1.87874	2.98018	2.98018	2309	1065	1.64288	1.20713	1.425	1.425
1800	33	451	0.23348	3.38005	1.80676	1.80676	414	110	4.08163	1.87874	2.98018	2.98018	2309	1067	1.64288	1.20939	1.42614	1.42614
1801	33	515	0.23348	3.8597	2.04659	2.04659	606	186	5.97456	3.17677	4.57567	4.57567	2843	1457	2.02283	1.65144	1.83713	1.83713
1802	33	516	0.23348	3.8672	2.05034	2.05034	606	186	5.97456	3.17677	4.57567	4.57567	2846	1461	2.02496	1.65597	1.84047	1.84047
1803	33	516	0.23348	3.8672	2.05034	2.05034	606	186	5.97456	3.17677	4.57567	4.57567	2846	1461	2.02496	1.65597	1.84047	1.84047
1804	33	516	0.23348	3.8672	2.05034	2.05034	606	186	5.97456	3.17677	4.57567	4.57567	2846	1461	2.02496	1.65597	1.84047	1.84047
1805	33	509	0.23348	3.81473	2.02411	2.02411	606	186	5.97456	3.17677	4.57567	4.57567	2818	1455	2.00504	1.64917	1.82711	1.82711
1806	33	509	0.23348	3.81473	2.02411	2.02411	606	186	5.97456	3.17677	4.57567	4.57567	2818	1455	2.00504	1.64917	1.82711	1.82711
1807	33	464	0.23348	3.47748	1.85548	1.85548	606	186	5.97456	3.17677	4.57567	4.57567	2818	1438	2.00504	1.62991	1.81747	1.81747
1808	31	164	0.219329	1.22911	0.724219	0.724219	270	104	2.66193	1.77626	2.2191	2.2191	798	573	0.567786	0.649468	0.608627	0.608627
1809	31	164	0.219329	1.22911	0.724219	0.724219	270	104	2.66193	1.77626	2.2191	2.2191	798	573	0.567786	0.649468	0.608627	0.608627
1810	31	164	0.219329	1.22911	0.724219	0.724219	270	104	2.66193	1.77626	2.2191	2.2191	798	583	0.567786	0.660803	0.614294	0.614294
1811	31	186	0.219329	1.39399	0.806659	0.806659	270	126	2.66193	2.15201	2.40697	2.40697	853	613	0.606919	0.694807	0.650863	0.650863
1812	31	197	0.219329	1.47643	0.847879	0.847879	382	149	3.76614	2.54483	3.15549	3.15549	1043	636	0.742106	0.720876	0.731491	0.731491
1813	31	197	0.219329	1.47643	0.847879	0.847879	382	149	3.76614	2.54483	3.15549	3.15549	1045	639	0.743529	0.724276	0.733903	0.733903
1814	31	197	0.219329	1.47643	0.847879	0.847879	382	149	3.76614	2.54483	3.15549	3.15549	1045	639	0.743529	0.724276	0.733903	0.733903
1815	31	197	0.219329	1.47643	0.847879	0.847879	382	149	3.76614	2.54483	3.15549	3.15549	1045	642	0.743529	0.727677	0.735603	0.735603
1816	31	197	0.219329	1.47643	0.847879	0.847879	382	149	3.76614	2.54483	3.15549	3.15549	1045	642	0.743529	0.727677	0.735603	0.735603
1817	31	154	0.219329	1.15416	0.686746	0.686746	382	149	3.76614	2.54483	3.15549	3.15549	1027	640	0.730722	0.72541	0.728066	0.728066
1818	0	148	0	1.1092	0.554598	0.554598	381	121	3.75629	2.06661	2.91145	2.91145	877	470	0.623995	0.532723	0.578359	0.578359
1819	0	148	0	1.1092	0.554598	0.554598	381	121	3.75629	2.06661	2.91145	2.91145	877	470	0.623995	0.532723	0.578359	0.578359
1820	0	83	0	0.622049	0.311025	0.311025	189	62	1.86335	1.05892	1.46114	1.46114	462	175	0.328718	0.198354	0.263536	0.263536
1821	0	87	0	0.652027	0.326014	0.326014	189	62	1.86335	1.05892	1.46114	1.46114	462	177	0.328718	0.200621	0.26467	0.26467
1822	0	87	0	0.652027	0.326014	0.326014	189	64	1.86335	1.09308	1.47822	1.47822	462	179	0.328718	0.202888	0.265803	0.265803
1823	0	87	0	0.652027	0.326014	0.326014	189	64	1.86335	1.09308	1.47822	1.47822	462	184	0.328718	0.208555	0.268637	0.268637
1824	0	87	0	0.652027	0.326014	0.326014	189	64	1.86335	1.09308	1.47822	1.47822	462	184	0.328718	0.208555	0.268637	0.268637
1825	0	87	0	0.652027	0.326014	0.326014	189	64	1.86335	1.09308	1.47822	1.47822	462	184	0.328718	0.208555	0.268637	0.268637
1826	0	87	0	0.652027	0.326014	0.326014	189	64	1.86335	1.09308	1.47822	1.47822	462	184	0.328718	0.208555	0.268637	0.268637
1827	0	87	0	0.652027	0.326014	0.326014	189	64	1.86335	1.09308	1.47822	1.47822	462	178	0.328718	0.201755	0.265236	0.265236
1828	0	87	0	0.652027	0.326014	0.326014	189	62	1.86335	1.05892	1.46114	1.46114	462	174	0.328718	0.197221	0.262969	0.262969
1829	0	87	0	0.652027	0.326014	0.326014	189	62	1.86335	1.05892	1.46114	1.46114	462	174	0.328718	0.197221	0.262969	0.262969
1830	0	3	0	0.0224837	0.0112418	0.0112418	4	0	0.0394361	0	0.019718	0.019718	0	5	0	0.00566726	0.00283363	0.00283363
1831	0	0	0	0	0	0	4	0	0.0394361	0	0.019718	0.019718	0	5	0	0.00566726	0.00283363	0.00283363
1832	0	0	0	0	0	0	4	0	0.0394361	0	0.019718	0.019718	0	7	0	0.00793417	0.00396708	0.00396708
1833	0	0	0	0	0	0	4	0	0.0394361	0	0.019718	0.019718	0	7	0	0.00793417	0.00396708	0.00396708
1834	0	0	0	0	0	0	4	0	0.0394361	0	0.019718	0.019718	0	7	0	0.00793417	0.00396708	0.00396708
1835	0	0	0	0	0	0	31	0	0.305629	0	0.152815	0.152815	0	37	0	0.0419378	0.0209689	0.0209689
1836	0	0	0	0	0	0	31	0	0.305629	0	0.152815	0.152815	0	37	0	0.0419378	0.0209689	0.0209689
1837	0	0	0	0	0	0	31	0	0.305629	0	0.152815	0.152815	0	37	0	0.0419378	0.0209689	0.0209689
1838	0	0	0	0	0	0	104	1	1.02534	0.0170794	0.521209	0.521209	0	137	0	0.155283	0.0776415	0.0776415
1839	0	0	0	0	0	0	104	1	1.02534	0.0170794	0.521209	0.521209	0	137	0	0.155283	0.0776415	0.0776415
1840	0	0	0	0	0	0	104	1	1.02534	0.0170794	0.521209	0.521209	0	137	0	0.155283	0.0776415	0.0776415
1841	2	206	0.0141503	1.54388	0.779015	0.779015	3748	869	36.9516	14.842	25.8968	25.8968	1787	1598	1.27147	1.81126	1.54136	1.54136
1842	2	206	0.0141503	1.54388	0.779015	0.779015	3748	875	36.9516	14.9445	25.948	25.948	1787	1609	1.27147	1.82373	1.5476	1.5476
1843	2	206	0.0141503	1.54388	0.779015	0.779015	3748	889	36.9516	15.1836	26.0676	26.0676	1787	1615	1.27147	1.83053	1.551	1.551
1844	2	206	0.0141503	1.54388	0.779015	0.779015	3748	892	36.9516	15.2348	26.0932	26.0932	1787	1619	1.27147	1.83506	1.55326	1.55326
1845	2	206	0.0141503	1.54388	0.779015	0.779015	3748	892	36.9516	15.2348	26.0932	26.0932	1787	1621	1.27147	1.83733	1.5544	1.5544
1846	8	209	0.0566011	1.56636	0.811483	0.811483	3748	893	36.9516	15.2519	26.1018	26.1018	1806	1716	1.28499	1.945	1.615	1.615
1847	8	209	0.0566011	1.56636	0.811483	0.811483	3748	893	36.9516	15.2519	26.1018	26.1018	1806	1736	1.28499	1.96767	1.62633	1.62633
1848	8	256	0.0566011	1.91861	0.987605	0.987605	3748	893	36.9516	15.2519	26.1018	26.1018	1806	1736	1.28499	1.96767	1.62633	1.62633
1849	8	256	0.0566011	1.91861	0.987605	0.987605	3748	896	36.9516	15.3032	26.1274	26.1274	1827	1813	1.29993	2.05495	1.67744	1.67744
1850	8	256	0.0566011	1.91861	0.987605	0.987605	3748	932	36.9516	15.918	26.4348	26.4348	1827	1813	1.29993	2.05495	1.67744	1.67744
1851	8	256	0.0566011	1.91861	0.987605	0.987605	3748	932	36.9516	15.918	26.4348	26.4348	1827	1813	1.29993	2.05495	1.67744	1.67744
1852	8	256	0.0566011	1.91861	0.987605	0.987605	3748	932	36.9516	15.918	26.4348	26.4348	1907	1813	1.35685	2.05495	1.7059	1.7059
1853	8	256	0.0566011	1.91861	0.987605	0.987605	3748	932	36.9516	15.918	26.4348	26.4348	1927	1813	1.37108	2.05495	1.71302	1.71302
1854	8	257	0.0566011	1.9261	0.991352	0.991352	3748	943	36.9516	16.1059	26.5287	26.5287	2112	1858	1.50271	2.10596	1.80433	1.80433
1855	8	257	0.0566011	1.9261	0.991352	0.991352	3748	943	36.9516	16.1059	26.5287	26.5287	2112	1858	1.50271	2.10596	1.80433	1.80433
1856	8	257	0.0566011	1.9261	0.991352	0.991352	3748	943	36.9516	16.1059	26.5287	26.5287	2112	1858	1.50271	2.10596	1.80433	1.80433
1857	8	257	0.0566011	1.9261	0.991352	0.991352	3748	943	36.9516	16.1059	26.5287	26.5287	2112	1860	1.50271	2.10822	1.80547	1.80547
1858	8	257	0.0566011	1.9261	0.991352	0.991352	3748	943	36.9516	16.1059	26.5287	26.5287	2112	1860	1.50271	2.10822	1.80547	1.80547
1859	8	248	0.0566011	1.85865	0.957627	0.957627	3721	934	36.6854	15.9522	26.3188	26.3188	2025	1816	1.44081	2.05835	1.74958	1.74958
1860	0	82	0	0.614554	0.307277	0.307277	0	92	0	1.57131	0.785653	0.785653	441	306	0.313776	0.346837	0.330306	0.330306
1861	0	49	0	0.367234	0.183617	0.183617	0	50	0	0.853971	0.426985	0.426985	632	255	0.449675	0.28903	0.369353	0.369353
1862	0	119	0	0.891853	0.445927	0.445927	0	115	0	1.96413	0.982067	0.982067	660	387	0.469597	0.438646	0.454122	0.454122
1863	0	119	0	0.891853	0.445927	0.445927	0	115	0	1.96413	0.982067	0.982067	660	387	0.469597	0.438646	0.454122	0.454122
1864	0	119	0	0.891853	0.445927	0.445927	0	119	0	2.03245	1.01623	1.01623	660	387	0.469597	0.438646	0.454122	0.454122
1865	0	119	0	0.891853	0.445927	0.445927	0	130	0	2.22032	1.11016	1.11016	660	387	0.469597	0.438646	0.454122	0.454122
1866	0	127	0	0.95181	0.475905	0.475905	0	199	0	3.3988	1.6994	1.6994	1079	836	0.76772	0.947566	0.857643	0.857643
1867	0	127	0	0.95181	0.475905	0.475905	0	199	0	3.3988	1.6994	1.6994	1079	865	0.76772	0.980437	0.874078	0.874078
1868	0	127	0	0.95181	0.475905	0.475905	0	199	0	3.3988	1.6994	1.6994	1079	865	0.76772	0.980437	0.874078	0.874078
1869	0	79	0	0.592071	0.296035	0.296035	0	213	0	3.63792	1.81896	1.81896	1057	753	0.752067	0.85349	0.802778	0.802778
1870	109	87	0.77119	0.652027	0.711609	0.711609	76	185	0.749285	3.15969	1.95449	1.95449	1163	828	0.827487	0.938499	0.882993	0.882993
1871	109	87	0.77119	0.652027	0.711609	0.711609	76	186	0.749285	3.17677	1.96303	1.96303	1163	833	0.827487	0.944166	0.885827	0.885827
1872	109	148	0.77119	1.1092	0.940193	0.940193	76	186	0.749285	3.17677	1.96303	1.96303	1310	834	0.932079	0.9453	0.938689	0.938689
1873	290	316	2.05179	2.36828	2.21004	2.21004	81	199	0.79858	3.3988	2.09869	2.09869	5978	2289	4.25341	2.59447	3.42394	3.42394
1874	290	315	2.05179	2.36079	2.20629	2.20629	81	199	0.79858	3.3988	2.09869	2.09869	6027	2347	4.28828	2.66021	3.47424	3.47424
1875	290	315	2.05179	2.36079	2.20629	2.20629	82	199	0.808439	3.3988	2.10362	2.10362	6027	2369	4.28828	2.68515	3.48671	3.48671
1876	290	315	2.05179	2.36079	2.20629	2.20629	82	199	0.808439	3.3988	2.10362	2.10362	6037	2369	4.29539	2.68515	3.49027	3.49027
1877	290	316	2.05179	2.36828	2.21004	2.21004	82	199	0.808439	3.3988	2.10362	2.10362	6037	2370	4.29539	2.68628	3.49084	3.49084
1878	290	316	2.05179	2.36828	2.21004	2.21004	82	199	0.808439	3.3988	2.10362	2.10362	6037	2368	4.29539	2.68402	3.4897	3.4897
1879	290	316	2.05179	2.36828	2.21004	2.21004	82	198	0.808439	3.38173	2.09508	2.09508	5997	2368	4.26693	2.68402	3.47547	3.47547
1880	290	275	2.05179	2.06101	2.0564	2.0564	82	145	0.808439	2.47652	1.64248	1.64248	5704	2227	4.05846	2.5242	3.29133	3.29133
1881	290	275	2.05179	2.06101	2.0564	2.0564	283	146	2.7901	2.4936	2.64185	2.64185	5704	2227	4.05846	2.5242	3.29133	3.29133
1882	290	275	2.05179	2.06101	2.0564	2.0564	283	146	2.7901	2.4936	2.64185	2.64185	5704	2228	4.05846	2.52533	3.2919	3.2919
1883	290	275	2.05179	2.06101	2.0564	2.0564	283	147	2.7901	2.51067	2.65039	2.65039	5704	2228	4.05846	2.52533	3.2919	3.2919
1884	290	239	2.05179	1.7912	1.9215	1.9215	283	147	2.7901	2.51067	2.65039	2.65039	5657	2191	4.02502	2.48339	3.25421	3.25421
1885	290	239	2.05179	1.7912	1.9215	1.9215	283	147	2.7901	2.51067	2.65039	2.65039	5657	2175	4.02502	2.46526	3.24514	3.24514
1886	290	239	2.05179	1.7912	1.9215	1.9215	283	147	2.7901	2.51067	2.65039	2.65039	5436	2161	3.86777	2.44939	3.15858	3.15858
1887	290	231	2.05179	1.73124	1.89152	1.89152	283	61	2.7901	1.04184	1.91597	1.91597	5193	1723	3.69488	1.95294	2.82391	2.82391
1888	453	244	3.20504	1.82867	2.51686	2.51686	207	74	2.04082	1.26388	1.65235	1.65235	5197	1696	3.69772	1.92234	2.81003	2.81003
1889	453	244	3.20504	1.82867	2.51686	2.51686	207	74	2.04082	1.26388	1.65235	1.65235	5197	1696	3.69772	1.92234	2.81003	2.81003
1890	453	250	3.20504	1.87364	2.53934	2.53934	207	81	2.04082	1.38343	1.71212	1.71212	5398	1762	3.84074	1.99714	2.91894	2.91894
1891	453	250	3.20504	1.87364	2.53934	2.53934	207	81	2.04082	1.38343	1.71212	1.71212	5371	1794	3.82152	2.03341	2.92747	2.92747
1892	453	250	3.20504	1.87364	2.53934	2.53934	207	80	2.04082	1.36635	1.70358	1.70358	4882	1765	3.4736	2.00054	2.73707	2.73707
1893	163	22	1.15325	0.16488	0.659064	0.659064	276	137	2.72109	2.33988	2.53048	2.53048	505	736	0.359313	0.834221	0.596767	0.596767
1894	163	22	1.15325	0.16488	0.659064	0.659064	276	137	2.72109	2.33988	2.53048	2.53048	505	736	0.359313	0.834221	0.596767	0.596767
1895	163	22	1.15325	0.16488	0.659064	0.659064	276	137	2.72109	2.33988	2.53048	2.53048	505	736	0.359313	0.834221	0.596767	0.596767
1896	163	21	1.15325	0.157386	0.655317	0.655317	460	137	4.53515	2.33988	3.43751	3.43751	505	707	0.359313	0.801351	0.580332	0.580332
1897	163	21	1.15325	0.157386	0.655317	0.655317	460	137	4.53515	2.33988	3.43751	3.43751	498	745	0.354332	0.844422	0.599377	0.599377
1898	163	21	1.15325	0.157386	0.655317	0.655317	460	137	4.53515	2.33988	3.43751	3.43751	498	746	0.354332	0.845556	0.599944	0.599944
1899	163	21	1.15325	0.157386	0.655317	0.655317	460	137	4.53515	2.33988	3.43751	3.43751	498	746	0.354332	0.845556	0.599944	0.599944
1900	163	20	1.15325	0.149891	0.651569	0.651569	259	118	2.55349	2.01537	2.28443	2.28443	499	734	0.355044	0.831954	0.593499	0.593499
1901	163	20	1.15325	0.149891	0.651569	0.651569	259	119	2.55349	2.03245	2.29297	2.29297	499	734	0.355044	0.831954	0.593499	0.593499
1902	164	64	1.16032	0.479652	0.819987	0.819987	262	135	2.58306	2.30572	2.44439	2.44439	860	1052	0.611899	1.19239	0.902146	0.902146
1903	164	63	1.16032	0.472158	0.81624	0.81624	262	135	2.58306	2.30572	2.44439	2.44439	860	1070	0.611899	1.21279	0.912347	0.912347
1904	164	63	1.16032	0.472158	0.81624	0.81624	262	135	2.58306	2.30572	2.44439	2.44439	860	1070	0.611899	1.21279	0.912347	0.912347
1905	164	66	1.16032	0.494641	0.827482	0.827482	262	135	2.58306	2.30572	2.44439	2.44439	860	1074	0.611899	1.21733	0.914614	0.914614
1906	164	83	1.16032	0.622049	0.891186	0.891186	262	138	2.58306	2.35696	2.47001	2.47001	860	1109	0.611899	1.257	0.934449	0.934449
1907	164	83	1.16032	0.622049	0.891186	0.891186	262	138	2.58306	2.35696	2.47001	2.47001	860	1109	0.611899	1.257	0.934449	0.934449
1908	164	83	1.16032	0.622049	0.891186	0.891186	262	140	2.58306	2.39112	2.48709	2.48709	860	1111	0.611899	1.25927	0.935583	0.935583
1909	164	83	1.16032	0.622049	0.891186	0.891186	262	139	2.58306	2.37404	2.47855	2.47855	848	1116	0.603361	1.26493	0.934147	0.934147
1910	1	83	0.00707514	0.622049	0.314562	0.314562	262	115	2.58306	1.96413	2.2736	2.2736	649	1116	0.461771	1.26493	0.863352	0.863352
1911	1	83	0.00707514	0.622049	0.314562	0.314562	262	115	2.58306	1.96413	2.2736	2.2736	649	1116	0.461771	1.26493	0.863352	0.863352
1912	1	83	0.00707514	0.622049	0.314562	0.314562	262	116	2.58306	1.98121	2.28214	2.28214	743	1058	0.528653	1.19919	0.863923	0.863923
1913	1	83	0.00707514	0.622049	0.314562	0.314562	262	116	2.58306	1.98121	2.28214	2.28214	743	1058	0.528653	1.19919	0.863923	0.863923
1914	1	83	0.00707514	0.622049	0.314562	0.314562	262	120	2.58306	2.04953	2.3163	2.3163	743	1049	0.528653	1.18899	0.858822	0.858822
1915	1	191	0.00707514	1.43146	0.719269	0.719269	122	283	1.2028	4.83348	3.01814	3.01814	506	769	0.360024	0.871625	0.615825	0.615825
1916	1	191	0.00707514	1.43146	0.719269	0.719269	122	283	1.2028	4.83348	3.01814	3.01814	506	769	0.360024	0.871625	0.615825	0.615825
1917	1	189	0.00707514	1.41647	0.711774	0.711774	122	282	1.2028	4.8164	3.0096	3.0096	506	768	0.360024	0.870492	0.615258	0.615258
1918	2	257	0.0141503	1.9261	0.970127	0.970127	318	394	3.13517	6.72929	4.93223	4.93223	666	989	0.473866	1.12098	0.797425	0.797425
1919	2	257	0.0141503	1.9261	0.970127	0.970127	318	394	3.13517	6.72929	4.93223	4.93223	666	989	0.473866	1.12098	0.797425	0.797425
1920	2	257	0.0141503	1.9261	0.970127	0.970127	318	394	3.13517	6.72929	4.93223	4.93223	666	989	0.473866	1.12098	0.797425	0.797425
1921	2	257	0.0141503	1.9261	0.970127	0.970127	318	393	3.13517	6.71221	4.92369	4.92369	666	989	0.473866	1.12098	0.797425	0.797425
1922	2	257	0.0141503	1.9261	0.970127	0.970127	318	389	3.13517	6.64389	4.88953	4.88953	499	918	0.355044	1.04051	0.697777	0.697777
1923	2	216	0.0141503	1.61883	0.816488	0.816488	318	399	3.13517	6.81469	4.97493	4.97493	391	829	0.278201	0.939632	0.608917	0.608917
1924	1	216	0.00707514	1.61883	0.812951	0.812951	318	399	3.13517	6.81469	4.97493	4.97493	337	791	0.239779	0.896561	0.56817	0.56817
1925	1	203	0.00707514	1.5214	0.764236	0.764236	318	399	3.13517	6.81469	4.97493	4.97493	388	742	0.276066	0.841022	0.558544	0.558544
1926	1	203	0.00707514	1.5214	0.764236	0.764236	318	399	3.13517	6.81469	4.97493	4.97493	388	741	0.276066	0.839888	0.557977	0.557977
1927	1	204	0.00707514	1.52889	0.767983	0.767983	318	399	3.13517	6.81469	4.97493	4.97493	388	758	0.276066	0.859157	0.567612	0.567612
1928	1	204	0.00707514	1.52889	0.767983	0.767983	318	399	3.13517	6.81469	4.97493	4.97493	388	758	0.276066	0.859157	0.567612	0.567612
1929	1	204	0.00707514	1.52889	0.767983	0.767983	318	399	3.13517	6.81469	4.97493	4.97493	388	758	0.276066	0.859157	0.567612	0.567612
1930	1	204	0.00707514	1.52889	0.767983	0.767983	318	397	3.13517	6.78053	4.95785	4.95785	388	755	0.276066	0.855757	0.565912	0.565912
1931	1	204	0.00707514	1.52889	0.767983	0.767983	318	397	3.13517	6.78053	4.95785	4.95785	293	750	0.208473	0.85009	0.529281	0.529281
1932	1	204	0.00707514	1.52889	0.767983	0.767983	318	397	3.13517	6.78053	4.95785	4.95785	308	796	0.219145	0.902228	0.560687	0.560687
1933	1	204	0.00707514	1.52889	0.767983	0.767983	318	397	3.13517	6.78053	4.95785	4.95785	308	796	0.219145	0.902228	0.560687	0.560687
1934	2	204	0.0141503	1.52889	0.771521	0.771521	318	397	3.13517	6.78053	4.95785	4.95785	308	796	0.219145	0.902228	0.560687	0.560687
1935	2	204	0.0141503	1.52889	0.771521	0.771521	318	398	3.13517	6.79761	4.96639	4.96639	308	796	0.219145	0.902228	0.560687	0.560687
1936	2	204	0.0141503	1.52889	0.771521	0.771521	318	398	3.13517	6.79761	4.96639	4.96639	308	796	0.219145	0.902228	0.560687	0.560687
1937	2	204	0.0141503	1.52889	0.771521	0.771521	318	398	3.13517	6.79761	4.96639	4.96639	308	768	0.219145	0.870492	0.544819	0.544819
1938	1	1	0.00707514	0.00749457	0.00728485	0.00728485	0	15	0	0.256191	0.128096	0.128096	119	214	0.0846698	0.242559	0.163614	0.163614
1939	1	1	0.00707514	0.00749457	0.00728485	0.00728485	0	15	0	0.256191	0.128096	0.128096	119	214	0.0846698	0.242559	0.163614	0.163614
1940	1	1	0.00707514	0.00749457	0.00728485	0.00728485	20	20	0.19718	0.341588	0.269384	0.269384	361	311	0.256855	0.352504	0.30468	0.30468
1941	1	1	0.00707514	0.00749457	0.00728485	0.00728485	20	20	0.19718	0.341588	0.269384	0.269384	361	316	0.256855	0.358171	0.307513	0.307513
1942	0	1	0	0.00749457	0.00374728	0.00374728	20	20	0.19718	0.341588	0.269384	0.269384	361	316	0.256855	0.358171	0.307513	0.307513
1943	0	1	0	0.00749457	0.00374728	0.00374728	20	20	0.19718	0.341588	0.269384	0.269384	361	316	0.256855	0.358171	0.307513	0.307513
1944	0	1	0	0.00749457	0.00374728	0.00374728	20	19	0.19718	0.324509	0.260845	0.260845	361	316	0.256855	0.358171	0.307513	0.307513
1945	0	1	0	0.00749457	0.00374728	0.00374728	20	19	0.19718	0.324509	0.260845	0.260845	361	317	0.256855	0.359305	0.30808	0.30808
1946	0	1	0	0.00749457	0.00374728	0.00374728	20	19	0.19718	0.324509	0.260845	0.260845	361	317	0.256855	0.359305	0.30808	0.30808
1947	0	0	0	0	0	0	20	18	0.19718	0.30743	0.252305	0.252305	283	210	0.201358	0.238025	0.219691	0.219691
1948	0	0	0	0	0	0	20	50	0.19718	0.853971	0.525576	0.525576	283	210	0.201358	0.238025	0.219691	0.219691
1949	0	0	0	0	0	0	20	50	0.19718	0.853971	0.525576	0.525576	283	210	0.201358	0.238025	0.219691	0.219691
1950	0	0	0	0	0	0	20	50	0.19718	0.853971	0.525576	0.525576	283	208	0.201358	0.235758	0.218558	0.218558
1951	0	0	0	0	0	0	20	50	0.19718	0.853971	0.525576	0.525576	283	208	0.201358	0.235758	0.218558	0.218558
1952	0	0	0	0	0	0	20	54	0.19718	0.922289	0.559734	0.559734	283	147	0.201358	0.166618	0.183988	0.183988
1953	0	0	0	0	0	0	20	54	0.19718	0.922289	0.559734	0.559734	283	147	0.201358	0.166618	0.183988	0.183988
1954	0	0	0	0	0	0	20	54	0.19718	0.922289	0.559734	0.559734	283	147	0.201358	0.166618	0.183988	0.183988
1955	0	0	0	0	0	0	20	54	0.19718	0.922289	0.559734	0.559734	283	147	0.201358	0.166618	0.183988	0.183988
1956	0	0	0	0	0	0	0	47	0	0.802733	0.401366	0.401366	246	105	0.175032	0.119013	0.147022	0.147022
1957	0	0	0	0	0	0	0	47	0	0.802733	0.401366	0.401366	239	96	0.170051	0.108811	0.139431	0.139431
1958	0	0	0	0	0	0	0	36	0	0.614859	0.30743	0.30743	14	253	0.00996115	0.286764	0.148362	0.148362
1959	0	0	0	0	0	0	0	36	0	0.614859	0.30743	0.30743	14	253	0.00996115	0.286764	0.148362	0.148362
1960	3	37	0.0212254	0.277299	0.149262	0.149262	190	217	1.87321	3.70623	2.78972	2.78972	1240	1093	0.882273	1.23886	1.06057	1.06057
1961	3	37	0.0212254	0.277299	0.149262	0.149262	190	217	1.87321	3.70623	2.78972	2.78972	1369	1112	0.974058	1.2604	1.11723	1.11723
1962	3	181	0.0212254	1.35652	0.688871	0.688871	190	234	1.87321	3.99658	2.9349	2.9349	1370	1317	0.97477	1.49276	1.23376	1.23376
1963	3	181	0.0212254	1.35652	0.688871	0.688871	190	234	1.87321	3.99658	2.9349	2.9349	1370	1345	0.97477	1.52449	1.24963	1.24963
1964	3	181	0.0212254	1.35652	0.688871	0.688871	190	234	1.87321	3.99658	2.9349	2.9349	1370	1345	0.97477	1.52449	1.24963	1.24963
1965	3	181	0.0212254	1.35652	0.688871	0.688871	190	238	1.87321	4.0649	2.96906	2.96906	1370	1346	0.97477	1.52563	1.2502	1.2502
1966	3	181	0.0212254	1.35652	0.688871	0.688871	190	238	1.87321	4.0649	2.96906	2.96906	1370	1347	0.97477	1.52676	1.25077	1.25077
1967	3	181	0.0212254	1.35652	0.688871	0.688871	190	238	1.87321	4.0649	2.96906	2.96906	1369	1347	0.974058	1.52676	1.25041	1.25041
1968	3	181	0.0212254	1.35652	0.688871	0.688871	190	238	1.87321	4.0649	2.96906	2.96906	1369	1347	0.974058	1.52676	1.25041	1.25041
1969	3	181	0.0212254	1.35652	0.688871	0.688871	190	238	1.87321	4.0649	2.96906	2.96906	1369	1347	0.974058	1.52676	1.25041	1.25041
1970	3	181	0.0212254	1.35652	0.688871	0.688871	190	206	1.87321	3.51836	2.69579	2.69579	1368	1341	0.973347	1.51996	1.24665	1.24665
1971	3	181	0.0212254	1.35652	0.688871	0.688871	190	206	1.87321	3.51836	2.69579	2.69579	1368	1344	0.973347	1.52336	1.24835	1.24835
1972	3	181	0.0212254	1.35652	0.688871	0.688871	190	206	1.87321	3.51836	2.69579	2.69579	1368	1344	0.973347	1.52336	1.24835	1.24835
1973	3	181	0.0212254	1.35652	0.688871	0.688871	190	205	1.87321	3.50128	2.68725	2.68725	1368	1334	0.973347	1.51203	1.24269	1.24269
1974	3	181	0.0212254	1.35652	0.688871	0.688871	190	205	1.87321	3.50128	2.68725	2.68725	1368	1333	0.973347	1.51089	1.24212	1.24212
1975	3	181	0.0212254	1.35652	0.688871	0.688871	190	205	1.87321	3.50128	2.68725	2.68725	1368	1333	0.973347	1.51089	1.24212	1.24212
1976	3	181	0.0212254	1.35652	0.688871	0.688871	190	205	1.87321	3.50128	2.68725	2.68725	1368	1333	0.973347	1.51089	1.24212	1.24212
1977	3	181	0.0212254	1.35652	0.688871	0.688871	190	205	1.87321	3.50128	2.68725	2.68725	1368	1333	0.973347	1.51089	1.24212	1.24212
1978	3	181	0.0212254	1.35652	0.688871	0.688871	190	205	1.87321	3.50128	2.68725	2.68725	1368	1333	0.973347	1.51089	1.24212	1.24212
1979	1	168	0.00707514	1.25909	0.633081	0.633081	190	179	1.87321	3.05722	2.46521	2.46521	1242	1306	0.883696	1.48029	1.18199	1.18199
1980	2	144	0.0141503	1.07922	0.546684	0.546684	2	0	0.019718	0	0.00985902	0.00985902	87	151	0.0619014	0.171151	0.116526	0.116526
1981	2	144	0.0141503	1.07922	0.546684	0.546684	2	0	0.019718	0	0.00985902	0.00985902	87	131	0.0619014	0.148482	0.105192	0.105192
1982	2	144	0.0141503	1.07922	0.546684	0.546684	2	0	0.019718	0	0.00985902	0.00985902	87	131	0.0619014	0.148482	0.105192	0.105192
1983	2	144	0.0141503	1.07922	0.546684	0.546684	2	1	0.019718	0.0170794	0.0183987	0.0183987	87	131	0.0619014	0.148482	0.105192	0.105192
1984	2	1	0.0141503	0.00749457	0.0108224	0.0108224	9	1	0.0887311	0.0170794	0.0529053	0.0529053	98	55	0.0697281	0.0623399	0.066034	0.066034
1985	2	42	0.0141503	0.314772	0.164461	0.164461	9	2	0.0887311	0.0341588	0.061445	0.061445	98	22	0.0697281	0.024936	0.047332	0.047332
1986	2	42	0.0141503	0.314772	0.164461	0.164461	9	2	0.0887311	0.0341588	0.061445	0.061445	98	43	0.0697281	0.0487385	0.0592333	0.0592333
1987	2	42	0.0141503	0.314772	0.164461	0.164461	9	2	0.0887311	0.0341588	0.061445	0.061445	98	43	0.0697281	0.0487385	0.0592333	0.0592333
1988	2	42	0.0141503	0.314772	0.164461	0.164461	9	4	0.0887311	0.0683177	0.0785244	0.0785244	98	53	0.0697281	0.060073	0.0649005	0.0649005
1989	0	42	0	0.314772	0.157386	0.157386	7	4	0.0690131	0.0683177	0.0686654	0.0686654	98	53	0.0697281	0.060073	0.0649005	0.0649005
1990	0	42	0	0.314772	0.157386	0.157386	7	4	0.0690131	0.0683177	0.0686654	0.0686654	98	52	0.0697281	0.0589395	0.0643338	0.0643338
1991	0	42	0	0.314772	0.157386	0.157386	7	4	0.0690131	0.0683177	0.0686654	0.0686654	98	52	0.0697281	0.0589395	0.0643338	0.0643338
1992	0	42	0	0.314772	0.157386	0.157386	7	3	0.0690131	0.0512383	0.0601257	0.0601257	140	68	0.0996115	0.0770748	0.0883432	0.0883432
1993	0	42	0	0.314772	0.157386	0.157386	7	2	0.0690131	0.0341588	0.051586	0.051586	140	67	0.0996115	0.0759413	0.0877764	0.0877764
1994	0	42	0	0.314772	0.157386	0.157386	7	2	0.0690131	0.0341588	0.051586	0.051586	140	66	0.0996115	0.0748079	0.0872097	0.0872097
1995	0	42	0	0.314772	0.157386	0.157386	7	2	0.0690131	0.0341588	0.051586	0.051586	140	66	0.0996115	0.0748079	0.0872097	0.0872097
1996	0	42	0	0.314772	0.157386	0.157386	7	2	0.0690131	0.0341588	0.051586	0.051586	140	66	0.0996115	0.0748079	0.0872097	0.0872097
1997	0	42	0	0.314772	0.157386	0.157386	7	2	0.0690131	0.0341588	0.051586	0.051586	140	66	0.0996115	0.0748079	0.0872097	0.0872097
1998	0	42	0	0.314772	0.157386	0.157386	7	2	0.0690131	0.0341588	0.051586	0.051586	140	66	0.0996115	0.0748079	0.0872097	0.0872097
1999	0	42	0	0.314772	0.157386	0.157386	0	1	0	0.0170794	0.00853971	0.00853971	53	84	0.0377101	0.09521	0.0664601	0.0664601
[truncated: 9,446 more rows]

## Sheet: T-to-C frequency
Total Cell A		Total Cell B		cellNC A		cellNC B		viralNC A		viralNC B
Genome Position	TtoC_Frequency	Genome Position	TtoC_Frequency	Genome Position	TtoC_Frequency	GenomePosition	TtoC_Frequency	GenomePosition	TtoC_Frequency	GenomePosition	TtoC_Frequency
41	1	18	40	18	221	9	1	9	2	2	1
87	1	40	78	39	147	11	2	13	149	9	2
109	1	41	87	40	103	13	2	18	140	11	2
111	18	47	11	57	229	18	91	40	96	13	1
152	61	50	3	73	12	39	15	41	110	18	46
153	297	57	26	74	21	41	166	50	1	39	9
154	301	62	37	87	1	47	64	57	91	40	133
161	3	87	86	99	6	57	110	73	7	41	144
162	226	105	3	103	98	62	11	74	201	47	39
267	1	109	51	106	188	73	7	87	105	57	150
273	347	111	10	152	686	74	29	99	9	62	126
337	1	140	2	153	412	87	73	103	505	73	17
411	2	152	392	154	249	99	6	109	13	74	23
486	1	153	585	161	257	105	40	112	189	87	32
492	1	154	438	162	208	106	2	118	1	99	13
509	853	158	1	168	21	109	14	152	7053	103	30
511	1	161	127	270	9	111	2	153	9678	105	27
534	1	162	212	272	53	112	2	154	6759	106	54
546	1	168	54	273	7	141	1	158	2	109	114
550	1	173	1	277	9	152	308	161	1766	111	87
610	86	193	60	279	9	153	479	162	2678	112	95
611	11	229	11	292	78	154	257	168	226	132	2
615	762	236	56	293	18	158	8	177	16	152	1619
616	13	237	79	303	23	161	165	193	1	153	2937
621	241	240	21	306	6	162	259	217	7	154	2045
717	194	253	121	308	2	168	122	218	7	158	53
725	246	267	48	310	70	183	1	236	74	161	936
727	4	270	5	326	274	193	42	237	350	162	1603
764	93	272	7	387	128	215	2	240	425	168	141
768	390	273	26	408	97	216	1	253	57	176	10
769	104	277	22	456	9	225	3	267	101	183	5
807	167	279	57	460	46	236	20	270	22	193	62
812	7	293	9	476	16	237	2	272	168	215	1
816	11	303	100	481	1	240	27	273	232	216	37
879	1	306	16	485	16	253	5	277	3	217	10
903	668	310	46	486	27	267	22	279	170	225	2
934	1	320	8	487	16	270	5	292	111	229	9
941	104	332	3	488	264	272	31	293	19	236	95
948	727	337	2	496	242	273	21	303	46	237	187
949	674	387	395	504	17	277	16	306	10	240	195
957	1	398	13	509	356	279	2	310	17	253	143
982	1	411	3	511	81	292	52	320	8	267	84
990	1	415	1	514	215	293	2	326	237	270	69
1002	1	423	33	528	41	303	27	337	222	272	69
1007	386	435	62	536	121	306	11	366	4	273	2
1022	50	456	34	546	40	308	7	387	183	277	179
1023	414	460	1	555	90	310	110	408	61	279	13
1026	1	476	6	559	448	320	1	411	304	292	6
1029	2	478	1	573	1	326	50	423	17	293	80
1077	2	481	4	580	1	337	4	435	79	303	304
1079	2	486	2	597	90	387	106	456	38	306	45
1103	4	487	5	610	637	398	3	460	38	308	3
1108	1	488	45	611	298	408	4	476	8	310	74
1122	13	492	198	615	399	435	68	485	41	320	118
1172	9	504	38	616	62	453	1	486	325	326	107
1177	536	509	506	620	1	456	142	487	55	330	4
1189	14	514	1	621	117	460	45	488	21	332	7
1239	173	528	84	622	101	476	23	492	514	337	42
1245	351	534	38	683	135	478	13	496	193	339	9
1246	268	536	187	717	173	481	8	504	3	366	1
1248	112	546	12	723	147	485	27	509	7486	370	2
1268	448	550	89	725	330	486	38	511	166	387	1305
1280	782	555	49	727	167	487	82	514	71	398	50
1300	24	559	39	734	3	488	134	528	103	408	168
1309	524	580	4	737	1	492	10	534	433	411	116
1311	1	588	27	738	84	496	35	536	697	415	89
1315	259	595	8	742	162	509	330	546	212	423	5
1332	54	597	10	762	97	514	4	548	28	435	175
1333	13	608	65	764	119	528	2	550	122	453	15
1336	1	610	2074	768	143	536	102	553	2	456	271
1337	396	611	1316	771	35	548	4	555	318	460	197
1340	1	615	1051	804	411	550	1	559	337	472	26
1343	1	616	36	807	364	555	51	573	110	476	13
1347	1	620	2	809	9	559	167	575	100	478	44
1357	1	621	533	812	771	573	21	580	2	481	36
1420	2	622	91	816	850	580	77	588	50	485	104
1427	2	635	2	820	11	588	35	595	5	486	264
1428	318	651	7	866	1	595	1	597	45	487	236
1429	2	662	41	867	218	597	33	608	14	488	227
1433	1	664	45	876	54	608	36	610	7901	492	221
1436	16	671	2	878	15	610	722	611	6312	496	35
1437	1	683	33	879	10	611	584	615	6190	504	33
1440	496	699	1	892	97	615	360	616	1050	509	3426
1479	208	702	1	899	31	616	491	620	375	511	231
1530	3	717	462	904	70	620	43	621	2737	514	207
1536	139	723	110	929	25	621	82	622	1629	528	143
1539	3	725	218	932	3	622	53	642	1	534	86
1550	2	727	485	941	1	635	76	662	90	536	504
1561	1	734	100	945	1	636	14	671	261	546	131
1564	719	737	9	948	627	637	19	701	228	548	83
1586	2	738	135	949	1019	639	7	702	18	550	169
1587	412	742	24	957	1263	641	16	717	5927	553	43
1603	383	753	27	963	83	642	1	723	491	555	145
1613	84	762	18	990	362	643	2	725	1360	559	621
1632	63	764	124	995	174	662	2	727	1418	569	5
1656	194	768	281	1007	3	664	9	734	334	573	241
1668	1239	769	240	1009	1	671	16	737	194	575	5
1669	351	771	65	1022	122	683	39	738	170	580	85
1693	4	786	1	1023	211	701	1	742	18	588	58
1714	59	793	88	1026	188	702	6	753	34	595	56
1755	118	804	11	1048	110	717	180	762	381	597	114
1758	3	807	254	1065	29	723	33	764	448	608	68
1766	19	809	1	1067	24	725	114	768	513	610	7249
1778	2	810	55	1070	619	727	70	769	139	611	5088
1791	2	812	154	1071	1	734	38	771	32	615	5256
1808	31	816	76	1079	38	737	15	785	2	616	630
1845	1	820	145	1089	37	738	54	793	4	620	472
1855	7	827	37	1094	89	742	27	804	823	621	2449
1881	177	830	50	1101	70	753	16	807	2177	622	1022
1889	110	849	1	1103	1	762	11	809	132	635	64
1891	3	866	113	1122	6	764	212	810	89	636	50
1902	163	867	40	1161	1	768	213	812	375	637	1
1915	1	872	4	1172	7	769	73	816	1445	639	27
1926	1	876	23	1177	5	771	80	820	812	641	18
1940	1	878	76	1185	115	785	2	830	244	642	40
1973	3	879	65	1191	20	793	6	849	36	643	2
1987	2	892	82	1234	3	794	4	866	200	651	2
2013	29	902	44	1236	5	804	155	867	1	662	93
2019	1	904	1	1239	78	807	595	872	1	664	89
2020	5	927	1	1240	142	809	59	876	20	671	59
2034	26	929	75	1245	423	810	2	878	2	683	149
2094	13	934	8	1246	982	812	421	879	26	699	40
2107	1	941	44	1248	507	816	726	892	1	701	99
2114	331	945	1	1254	85	820	88	902	81	702	59
2138	1	948	581	1259	129	821	1	903	165	717	3019
2143	895	949	626	1268	15	827	47	919	15	723	407
2144	1356	957	188	1280	771	828	2	927	8	725	1047
2145	1732	961	8	1309	3186	830	56	929	114	727	822
2148	1159	963	5	1311	1233	835	2	932	18	734	340
2150	97	965	107	1315	1522	860	1	934	29	737	24
2151	3	975	1	1317	392	866	26	941	142	738	210
2154	6	977	1	1332	39	867	13	945	1	742	135
2177	1	990	92	1333	214	872	1	948	6963	753	16
2208	213	1002	19	1336	446	876	1	949	9020	762	237
2216	2	1007	35	1337	663	878	52	957	530	764	577
2225	349	1009	122	1340	162	892	55	963	32	768	697
2227	641	1022	1804	1346	1	899	130	965	124	769	319
2350	307	1023	945	1355	97	904	32	975	62	771	144
2376	1	1026	93	1382	15	914	3	977	50	786	22
2382	2	1029	49	1420	281	919	12	982	96	793	19
2397	1	1031	34	1421	276	924	6	990	90	794	6
2406	1	1048	6	1427	191	927	4	995	165	804	521
2412	204	1065	26	1428	1505	929	250	1002	74	807	1757
2420	6	1067	33	1429	262	932	39	1007	95	809	169
2425	2	1070	404	1433	123	941	20	1009	100	810	58
2428	23	1071	185	1436	457	948	344	1022	6557	812	665
2439	1	1075	1	1437	187	949	579	1023	2626	816	1650
2459	91	1077	424	1440	195	957	464	1026	383	820	240
2460	1	1079	172	1452	407	961	16	1029	320	821	2
2470	122	1089	42	1457	1	963	42	1031	1	827	71
2484	3	1094	2	1459	1	965	84	1050	4	828	6
2520	2	1101	35	1467	15	977	18	1065	1	830	236
2528	1	1103	3	1473	1294	982	17	1067	61	835	29
2555	1	1105	12	1501	203	990	190	1070	829	849	30
2582	110	1108	57	1526	492	995	30	1071	257	852	8
2583	1	1113	68	1530	288	1002	1	1077	48	860	2
2595	1	1122	224	1536	285	1007	5	1079	187	866	118
2602	1	1125	2	1537	238	1009	37	1085	34	867	164
2667	1	1137	103	1539	49	1022	782	1094	33	872	24
2826	1	1160	51	1550	27	1023	209	1101	220	876	64
2840	286	1161	11	1564	290	1026	115	1103	755	878	250
2865	7	1163	2	1586	294	1029	55	1105	3	879	123
2896	2	1167	111	1587	1070	1048	28	1108	28	885	20
2901	1	1172	32	1613	356	1050	4	1113	459	892	33
2905	460	1177	147	1614	65	1065	4	1117	2	899	70
2911	328	1185	106	1623	7	1067	123	1122	205	902	51
2929	1	1188	3	1626	428	1070	313	1125	17	903	32
2934	1	1189	7	1632	68	1071	96	1137	402	904	58
2947	156	1191	179	1662	1	1075	83	1160	55	908	2
2953	2	1232	47	1668	1675	1077	256	1163	318	910	69
2961	5	1234	1	1669	87	1079	71	1164	106	914	21
2983	1	1236	176	1677	16	1085	13	1167	267	919	45
2991	1	1239	111	1684	199	1089	3	1172	677	924	49
3002	1	1240	10	1693	16	1094	62	1173	110	927	47
3009	135	1245	868	1701	9	1101	36	1177	1043	929	297
3010	989	1246	192	1704	11	1103	13	1185	704	932	76
3025	1	1248	293	1725	2	1105	3	1188	79	934	50
3035	82	1254	117	1755	1	1117	3	1189	27	941	179
3044	2	1259	76	1758	59	1137	33	1191	77	945	10
3075	170	1260	130	1765	31	1160	1	1216	69	948	2199
3079	7	1261	9	1766	38	1161	1	1224	158	949	2740
3091	79	1268	239	1773	2	1163	25	1232	32	957	549
3097	224	1280	1294	1776	154	1167	24	1234	112	961	29
3099	1019	1309	279	1778	117	1172	49	1236	514	963	66
3131	118	1311	72	1791	414	1177	28	1239	1719	965	238
3147	37	1315	377	1802	1	1185	2	1240	696	975	64
3151	228	1317	62	1818	303	1191	9	1245	20649	977	23
3156	485	1332	465	1825	77	1216	6	1246	8156	982	148
3163	53	1333	1009	1839	4	1232	17	1248	5694	990	377
3171	3	1336	1396	1845	1187	1234	7	1254	932	995	75
3205	10	1337	1324	1848	1007	1236	130	1259	564	1002	1
3214	1	1340	32	1855	1550	1239	118	1260	455	1007	151
3229	624	1343	100	1873	76	1240	32	1261	465	1009	446
3230	436	1346	212	1874	1	1245	547	1268	708	1022	5911
3233	6	1347	82	1881	3	1246	245	1280	13743	1023	2477
3235	655	1349	1	1889	203	1248	150	1300	32	1026	455
3240	2	1357	14	1908	75	1254	63	1309	2436	1029	510
3243	156	1371	11	1913	187	1259	13	1311	831	1031	98
3272	243	1380	22	1919	19	1260	37	1315	3076	1048	112
3274	366	1382	60	1926	103	1261	6	1317	494	1050	73
3279	1	1420	22	1932	196	1268	156	1332	1480	1065	42
3280	1	1421	9	1949	20	1280	288	1333	2271	1067	375
3285	451	1427	270	1968	173	1294	1	1336	1651	1070	1660
3292	498	1428	181	1971	15	1297	2	1337	1874	1071	518
3297	94	1429	411	1973	2	1309	567	1340	129	1075	86
3299	72	1433	218	1987	9	1311	400	1343	132	1077	1009
3300	1	1436	649	2004	55	1315	924	1346	1106	1079	515
3301	1	1437	3	2006	31	1317	98	1347	543	1085	99
3302	1	1440	115	2011	25	1332	640	1349	269	1089	127
3315	1	1443	59	2013	58	1333	924	1355	45	1094	57
3325	1	1452	58	2014	130	1336	1015	1356	20	1101	126
3368	5	1454	111	2019	3	1337	1129	1357	240	1103	337
3431	1	1473	324	2020	14	1340	48	1371	86	1105	94
3454	1	1479	23	2030	2	1343	1	1380	1	1108	49
3480	97	1491	20	2034	38	1346	284	1382	105	1113	298
3481	1	1492	28	2094	4	1347	236	1416	1	1117	1
3486	161	1526	36	2097	4	1349	103	1420	914	1122	158
3496	1	1527	1	2103	125	1355	3	1421	1144	1125	3
3501	21	1530	84	2107	90	1356	14	1427	606	1137	126
3502	67	1534	74	2114	2445	1357	3	1428	7090	1160	135
3507	21	1536	142	2117	359	1380	33	1429	3999	1161	87
3519	1	1537	55	2138	2	1382	53	1433	1365	1163	167
3542	375	1539	141	2143	920	1389	1	1436	4154	1164	120
3568	2	1547	1	2144	2225	1420	31	1437	930	1167	440
3572	1	1550	281	2145	2672	1421	99	1440	338	1172	593
3606	2	1561	133	2148	1122	1427	57	1443	12	1173	46
3609	70	1564	331	2150	154	1428	579	1452	451	1177	207
3612	2	1586	621	2154	6	1429	306	1454	145	1185	197
3637	2	1587	456	2163	130	1433	175	1457	96	1188	17
3743	1	1613	49	2177	67	1436	344	1467	30	1189	14
3753	1	1614	39	2182	302	1437	30	1473	1226	1191	60
3788	80	1623	2	2208	25	1440	39	1479	108	1216	17
3816	195	1626	1	2225	99	1443	31	1491	17	1224	26
3819	75	1632	387	2227	88	1452	71	1492	17	1232	23
3829	1	1653	78	2241	2	1454	79	1497	83	1234	72
3864	31	1656	41	2247	107	1457	2	1500	2	1236	431
3874	7	1662	20	2250	52	1459	15	1501	12	1239	598
3894	1	1668	1098	2251	37	1467	55	1502	17	1240	357
3929	38	1669	592	2256	16	1473	499	1503	55	1245	6198
3945	1	1677	71	2273	2	1479	3	1526	44	1246	2281
3958	78	1684	92	2280	1	1491	16	1527	25	1248	2188
3959	2	1693	76	2283	278	1492	22	1530	342	1254	448
3963	337	1701	20	2284	1	1497	2	1534	75	1259	302
3986	322	1704	9	2336	184	1500	2	1536	289	1260	196
3987	1195	1714	24	2376	2	1501	1	1537	574	1261	125
3990	330	1724	7	2382	20	1502	4	1539	1582	1268	686
4001	4	1731	1	2397	61	1526	135	1547	200	1280	5350
4002	10	1755	154	2402	4	1527	33	1550	1147	1293	5
4003	2	1758	510	2406	6	1530	155	1561	943	1294	18
4152	176	1765	153	2409	18	1534	14	1564	1876	1297	10
4162	267	1766	98	2412	835	1536	260	1586	1773	1300	51
4171	2	1770	64	2420	27	1537	124	1587	7419	1309	1444
4179	1	1773	1	2422	4	1539	88	1603	153	1311	678
4186	411	1774	2	2425	264	1547	63	1613	38	1315	1900
4191	443	1776	224	2428	16	1550	97	1614	171	1317	368
4193	2	1778	727	2433	23	1561	43	1626	38	1328	90
4248	1	1791	375	2439	23	1564	106	1632	202	1332	2324
4257	8	1794	71	2442	1	1586	160	1653	556	1333	5146
4290	1	1808	32	2446	5	1587	299	1656	290	1336	3459
4306	239	1809	33	2459	19	1599	1	1662	3	1337	5106
4309	3	1818	55	2465	41	1613	158	1668	17316	1340	94
4310	346	1825	3	2470	267	1614	179	1669	3873	1343	359
4311	1	1827	34	2471	1	1623	5	1677	427	1346	1370
4324	2	1845	61	2476	5	1626	61	1682	51	1347	930
4356	1	1848	119	2490	8	1632	263	1684	544	1349	162
4389	1	1855	76	2523	54	1653	60	1693	822	1355	121
4395	97	1873	10	2526	184	1656	25	1701	14	1356	161
4416	1	1874	78	2528	306	1662	19	1704	65	1357	158
4419	1	1881	190	2546	1	1668	576	1725	323	1371	67
4431	14	1889	45	2555	165	1669	132	1755	40	1380	69
4433	4	1891	12	2556	16	1684	18	1758	283	1382	108
4434	2	1902	1	2572	17	1693	23	1765	1281	1389	43
4463	1	1905	3	2582	925	1701	16	1766	1323	1407	3
4479	1	1908	4	2583	426	1714	3	1770	2	1416	38
4488	184	1913	1	2595	218	1725	21	1773	75	1420	457
4504	6	1915	57	2597	798	1752	2	1774	2	1421	1078
4517	257	1926	126	2602	17	1755	75	1776	296	1427	578
4560	2	1927	43	2609	35	1758	123	1778	1941	1428	5170
4566	1144	1932	34	2620	923	1765	92	1791	2253	1429	2376
4576	361	1941	1	2662	6	1766	110	1794	15	1433	794
4578	17	1968	180	2667	20	1770	18	1802	3	1436	3792
4583	1174	1971	1	2672	17	1773	3	1808	140	1437	694
4584	907	1987	42	2715	1366	1774	14	1809	435	1440	338
4587	1285	2004	46	2718	418	1776	154	1818	368	1443	101
4591	351	2006	20	2721	303	1778	146	1827	84	1452	581
4594	1	2011	42	2760	21	1791	83	1845	665	1454	583
4599	59	2013	3	2787	5	1802	18	1848	319	1457	72
4644	162	2014	33	2802	7	1808	72	1855	1128	1459	114
4654	148	2019	52	2807	4	1809	14	1873	207	1467	65
4661	250	2020	85	2826	82	1818	12	1874	1414	1473	977
4672	1	2030	29	2840	80	1825	12	1881	535	1479	39
4694	201	2034	16	2842	36	1827	40	1889	2048	1484	38
4709	2	2054	1	2850	193	1845	217	1891	2039	1491	179
4710	6	2080	1	2865	3	1848	351	1902	2	1492	78
4723	2	2094	7	2874	167	1855	372	1905	12	1497	1
4725	467	2097	67	2886	4	1873	35	1908	229	1500	25
4729	1	2103	14	2896	80	1874	129	1913	49	1501	2
4731	1	2107	71	2900	72	1881	35	1915	362	1502	119
4740	1	2114	750	2901	165	1889	19	1926	306	1503	174
4751	183	2117	22	2905	217	1891	8	1936	4	1526	240
4836	3	2138	98	2911	173	1902	4	1940	12	1527	122
4849	1	2143	1394	2915	3	1905	25	1941	91	1530	307
4850	326	2144	1809	2929	201	1908	101	1942	1	1534	139
4853	1	2145	1930	2931	2	1915	8	1949	197	1536	573
4896	14	2148	797	2934	2	1919	72	1950	60	1537	432
4921	2	2150	387	2953	8	1926	221	1966	421	1539	431
4958	1	2151	131	2992	1	1927	93	1968	198	1547	79
4960	6	2154	88	3000	197	1932	5	1971	439	1550	521
4962	238	2163	1	3002	404	1936	9	1973	310	1561	370
4963	152	2177	268	3009	2791	1941	4	1987	98	1564	612
4968	437	2178	110	3010	3520	1942	4	2004	71	1586	1712
4987	1	2182	70	3019	252	1950	43	2006	137	1587	3675
5042	1	2186	58	3023	131	1966	14	2011	217	1603	17
5049	598	2192	15	3024	149	1968	87	2013	302	1613	187
5074	1	2202	1	3025	12	1971	105	2014	616	1614	259
5110	1	2208	1017	3044	167	1988	2	2019	445	1623	25
5114	387	2216	48	3066	1	1992	2	2020	253	1626	78
5115	264	2225	1433	3069	2	2004	89	2030	364	1632	1162
5120	1	2227	1351	3078	105	2006	117	2034	216	1653	410
5138	265	2249	21	3079	65	2011	92	2071	14	1656	31
5143	1	2251	4	3091	187	2013	51	2090	5	1662	48
5235	423	2256	2	3097	334	2014	23	2094	945	1668	5299
5242	2	2267	1	3099	29	2019	23	2096	7	1669	3725
5256	487	2280	56	3128	58	2020	48	2097	8	1677	271
5265	4	2281	18	3144	17	2030	8	2103	192	1682	117
5299	1	2283	86	3147	277	2034	17	2107	1675	1684	591
5319	1	2284	34	3151	68	2054	1	2114	12104	1693	211
5320	1	2292	3	3156	6	2071	1	2117	280	1701	74
5404	537	2295	79	3163	52	2090	1	2121	215	1704	24
5420	942	2308	10	3171	252	2094	85	2138	1075	1724	19
5421	341	2310	97	3201	3	2096	21	2143	16837	1725	110
5422	1028	2313	4	3204	134	2097	7	2144	38042	1731	68
5437	1	2336	81	3205	231	2103	86	2145	28822	1752	4
5439	271	2350	51	3214	2	2107	181	2148	16923	1755	320
5444	2	2358	44	3229	387	2114	1354	2150	4908	1758	238
5445	290	2376	55	3230	341	2117	14	2151	1636	1765	1234
5453	43	2382	209	3233	259	2138	222	2154	586	1766	671
5454	269	2397	99	3235	3	2143	742	2163	2	1770	64
5455	1	2402	1	3240	8	2144	1252	2177	310	1773	49
5491	2	2406	164	3243	139	2145	1238	2178	325	1774	44
5494	1	2409	35	3249	290	2148	898	2182	105	1776	1835
5495	2	2412	202	3258	1	2150	145	2187	1	1778	1087
5504	1	2420	225	3260	1	2151	49	2192	465	1791	948
5505	1	2422	25	3269	204	2154	31	2202	50	1794	17
5523	13	2425	10	3272	66	2163	50	2208	3493	1802	3
5542	87	2428	370	3274	326	2177	275	2216	69	1808	163
5544	1	2433	53	3279	49	2178	183	2225	7470	1809	300
5546	1	2439	109	3280	2	2182	152	2227	5803	1818	167
5547	1	2442	85	3285	117	2186	20	2233	84	1825	14
5552	1	2444	41	3292	45	2187	65	2238	1	1827	26
5560	259	2446	148	3297	117	2202	2	2241	1	1839	24
5572	4	2448	66	3299	116	2208	134	2249	1	1845	544
5573	3	2458	1	3300	2	2216	37	2250	49	1848	603
5623	212	2459	68	3301	319	2225	423	2251	12	1855	689
5657	325	2460	137	3302	283	2227	354	2256	159	1873	251
5679	72	2464	100	3304	135	2233	12	2257	166	1874	540
5685	3	2465	1	3315	2	2238	3	2278	72	1881	577
5735	2	2470	113	3341	1	2241	2	2280	557	1889	681
5769	91	2471	40	3346	418	2249	8	2281	1	1891	396
5778	192	2476	111	3358	4	2250	4	2283	315	1902	89
5795	1104	2479	43	3368	4	2256	9	2284	1387	1905	99
5796	1472	2481	2	3374	27	2257	5	2292	32	1908	455
5798	372	2484	67	3375	1	2278	5	2295	100	1913	197
5814	272	2493	4	3436	1	2280	58	2310	148	1915	224
5883	1	2499	14	3453	34	2281	25	2313	18	1919	18
5885	1	2509	10	3454	18	2283	128	2336	895	1926	219
5936	210	2520	71	3471	1	2284	15	2346	58	1927	52
5946	2	2523	38	3480	316	2292	3	2350	16	1932	322
5981	54	2525	18	3481	1	2295	55	2358	13	1936	23
5991	5386	2526	61	3482	88	2308	40	2376	1038	1940	85
5994	2395	2528	460	3486	3	2310	71	2382	880	1941	48
5995	1344	2546	8	3498	351	2313	12	2397	356	1942	65
6002	1055	2552	50	3501	235	2336	35	2402	58	1948	40
6007	1941	2555	122	3502	86	2350	71	2406	197	1949	57
6011	2010	2556	62	3505	60	2376	89	2409	110	1950	22
6014	3	2560	75	3507	99	2382	16	2412	1780	1966	183
6015	9	2562	104	3531	9	2402	1	2420	439	1968	577
6071	1	2565	85	3534	29	2406	58	2422	229	1971	478
6094	1	2572	44	3552	167	2409	7	2425	251	1973	109
6099	1	2582	263	3553	2	2412	224	2428	830	1987	40
6110	110	2583	348	3567	4	2420	47	2433	784	1988	2
6111	356	2595	201	3568	15	2425	2	2439	527	1989	1
6112	1	2597	18	3572	31	2428	113	2442	1003	1992	10
6135	50	2607	11	3576	99	2433	37	2444	598	2004	111
6165	2	2609	1	3579	53	2439	6	2446	632	2006	78
6174	54	2611	1	3583	81	2442	4	2448	494	2011	164
6183	110	2614	2	3588	1132	2444	95	2458	61	2013	278
6192	620	2620	34	3627	283	2446	48	2459	463	2014	492
6213	1	2622	2	3637	279	2448	56	2460	5	2019	283
6221	1	2624	21	3653	1	2458	9	2464	423	2020	174
6222	1	2646	24	3666	239	2459	39	2465	87	2030	445
6265	24	2658	18	3684	35	2460	15	2470	1740	2034	227
6274	481	2660	8	3703	34	2470	19	2471	701	2054	47
6276	1	2667	5	3704	150	2476	17	2476	496	2064	9
6297	32	2715	2	3711	77	2481	50	2479	1	2071	38
6301	13	2718	142	3731	4	2490	9	2481	16	2080	28
6305	1	2721	194	3738	5	2497	24	2484	1278	2090	19
6337	348	2774	12	3743	19	2499	2	2490	14	2094	386
6344	2	2775	42	3744	15	2500	2	2493	2	2096	46
6362	1	2787	347	3745	419	2502	1	2503	32	2097	17
6395	35	2802	40	3747	215	2503	9	2509	207	2103	203
6396	37	2807	30	3771	7	2520	2	2520	260	2107	1325
6408	19	2823	15	3779	4	2523	18	2523	216	2114	8936
6426	1	2826	686	3810	1	2525	24	2525	169	2117	76
6430	382	2840	207	3819	1	2526	2	2526	46	2121	16
6474	414	2842	97	3834	25	2528	136	2528	2098	2138	775
6475	2	2850	74	3840	170	2546	6	2546	332	2143	6917
6491	1	2865	74	3843	66	2552	26	2552	432	2144	13676
6492	1	2867	5	3889	183	2553	5	2553	9	2145	12609
6576	1	2874	35	3906	6	2555	72	2555	82	2148	6731
6577	1	2896	538	3909	232	2556	13	2556	251	2150	1436
6580	135	2900	193	3917	114	2560	79	2560	294	2151	878
6582	410	2901	748	3918	54	2562	83	2562	348	2154	199
6596	3	2903	8	3929	226	2565	37	2565	59	2163	90
6597	2	2905	543	3932	528	2571	67	2571	132	2177	878
6598	4	2911	535	3937	136	2572	6	2572	33	2178	627
6609	1	2925	103	3958	3	2582	578	2582	344	2182	588
6616	1	2929	264	3959	76	2583	501	2583	1087	2186	154
6642	1	2931	91	3973	4	2595	176	2595	111	2187	77
6659	1	2937	69	3986	328	2597	253	2597	263	2192	102
6662	22	2947	81	3987	388	2602	8	2602	73	2202	26
6686	51	2953	14	3990	139	2609	1	2607	160	2208	3145
6687	11	2961	49	3992	50	2611	9	2609	1	2216	104
6691	218	2973	21	3993	93	2614	5	2611	26	2225	7723
6693	1	2983	26	3995	6	2620	185	2614	2	2227	5389
6734	81	2987	2	4001	171	2622	21	2620	76	2233	188
6738	1	2991	21	4002	421	2624	7	2624	117	2238	11
6741	690	2992	13	4003	4	2632	1	2646	29	2247	42
6747	1	2997	2	4024	31	2641	10	2658	30	2249	67
6750	1	3000	232	4029	456	2646	27	2667	201	2250	55
6803	2	3002	270	4042	232	2655	1	2672	108	2251	65
6804	1	3009	901	4059	7	2658	8	2715	290	2256	55
6817	4	3010	628	4061	1	2660	7	2718	124	2257	160
6888	806	3019	140	4063	1	2662	22	2721	91	2275	23
6907	1698	3023	175	4077	27	2672	21	2771	1	2278	168
6948	188	3024	347	4091	1	2715	349	2775	133	2280	544
6949	3	3025	339	4093	72	2718	143	2787	378	2281	284
6975	130	3035	397	4103	1	2721	147	2807	4	2283	581
6986	1	3036	59	4125	20	2760	25	2823	4	2284	793
7005	132	3044	374	4133	35	2765	7	2826	6	2292	95
7020	11	3066	210	4152	142	2774	5	2840	104	2295	187
7073	2	3069	66	4153	70	2787	71	2842	60	2308	70
7074	2	3075	84	4162	70	2802	48	2850	111	2310	227
7075	1	3078	211	4191	33	2807	3	2865	129	2313	3
7208	225	3079	420	4203	1	2823	10	2867	18	2336	386
7211	354	3091	425	4214	176	2826	266	2874	111	2346	8
7212	672	3097	289	4226	157	2840	78	2896	274	2350	48
7223	166	3099	161	4228	118	2842	103	2900	214	2358	68
7224	8	3107	1	4269	10	2850	97	2901	465	2376	651
7242	1	3126	4	4271	27	2865	20	2903	239	2382	367
7253	464	3128	3	4277	3	2867	5	2905	1351	2397	222
7274	13	3130	138	4280	127	2874	25	2911	1514	2402	21
7290	1	3131	122	4287	54	2896	337	2915	1	2406	392
7305	3	3144	266	4290	65	2900	219	2929	1420	2409	204
7317	1	3147	630	4297	2	2901	380	2931	38	2412	1312
7334	38	3151	170	4306	171	2903	52	2934	270	2420	675
7348	1	3153	153	4309	2	2905	136	2937	133	2422	211
7358	2	3156	178	4310	435	2911	211	2947	616	2425	132
7381	1	3163	266	4311	158	2915	20	2953	456	2428	943
7385	1	3171	352	4313	8	2925	11	2961	145	2433	299
7394	1	3177	54	4347	330	2929	121	2983	246	2439	182
7414	2	3191	47	4356	210	2934	34	2987	12	2442	461
7447	79	3201	44	4358	122	2937	78	2991	246	2444	541
7448	66	3204	157	4389	11	2953	70	2992	66	2446	470
7449	34	3205	242	4395	7	2958	1	2997	5	2448	323
7450	33	3214	1	4431	7	2961	32	3000	524	2458	18
7511	1	3229	1094	4433	36	2973	4	3002	393	2459	90
7572	1	3230	1072	4463	46	2983	14	3009	2116	2460	70
7583	230	3233	660	4474	67	2987	4	3010	1266	2464	84
7602	1	3235	658	4476	14	2991	17	3023	319	2465	204
7773	325	3240	307	4478	95	2992	1	3024	349	2470	391
7779	4	3243	601	4479	48	2997	1	3025	307	2471	305
7781	860	3248	138	4488	101	3000	168	3035	455	2476	402
7808	1	3249	335	4517	276	3002	538	3036	636	2479	57
7816	54	3269	112	4534	2	3009	1935	3044	503	2481	93
7871	1	3272	366	4535	89	3010	2880	3066	141	2484	99
7886	879	3274	487	4560	33	3019	41	3069	62	2490	70
7920	34	3279	161	4566	1132	3023	78	3075	1894	2493	26
7932	20	3280	271	4576	1	3024	200	3078	829	2494	24
7940	1	3285	396	4578	446	3025	270	3079	1603	2499	14
7946	1	3292	477	4583	730	3035	175	3091	1785	2500	7
7947	1	3297	42	4584	34	3036	9	3097	2397	2502	31
7952	469	3299	317	4587	395	3044	97	3099	1358	2503	116
7957	2	3300	184	4591	142	3066	108	3119	223	2509	79
7962	138	3301	456	4594	1	3069	39	3126	217	2520	256
8021	8	3302	230	4599	81	3075	3	3128	533	2523	156
8022	117	3304	87	4605	1	3078	42	3130	137	2525	198
8037	1	3315	3	4617	1	3079	67	3131	655	2526	202
8079	1	3317	25	4644	121	3091	84	3144	308	2528	1537
8111	3	3321	1	4654	1	3097	123	3147	716	2546	173
8114	409	3323	1	4666	26	3099	116	3151	652	2552	160
8118	150	3326	41	4672	64	3107	1	3153	313	2553	202
8126	13	3341	3	4679	78	3108	5	3156	1581	2555	272
8159	241	3346	107	4694	33	3119	30	3163	1672	2556	268
8165	320	3355	20	4696	1	3126	29	3171	1152	2560	336
8168	174	3358	11	4709	363	3128	2	3176	8	2562	619
8173	2	3366	9	4710	6	3130	48	3201	4	2565	268
8186	1	3368	79	4720	290	3131	14	3204	315	2571	150
8198	2	3370	1	4723	84	3144	237	3205	348	2572	221
8237	1	3374	22	4725	2	3147	264	3212	1	2577	38
8256	2	3375	44	4726	114	3151	87	3213	6	2582	948
8395	1	3391	18	4740	45	3153	153	3229	1287	2583	914
8438	3	3399	1	4743	55	3156	52	3230	1442	2595	295
8464	1	3412	20	4751	6	3163	96	3233	1240	2597	266
8468	344	3431	80	4761	50	3171	132	3235	2564	2602	3
8473	3	3436	249	4829	28	3176	1	3240	450	2607	4
8516	1	3453	3	4836	159	3191	1	3243	738	2609	41
8522	1	3454	3	4849	22	3201	129	3248	163	2611	16
8531	1	3456	57	4850	249	3204	192	3249	565	2614	71
8555	52	3471	103	4853	262	3205	371	3253	17	2620	304
8558	2	3480	54	4872	9	3212	6	3260	1	2622	122
8564	1	3481	46	4883	109	3229	348	3269	127	2624	85
8565	2	3482	43	4889	250	3230	694	3272	1472	2632	1
8569	1	3484	64	4896	116	3233	255	3274	3887	2641	23
8582	118	3486	126	4920	41	3235	374	3279	2118	2646	133
8583	3	3498	88	4921	217	3240	270	3280	2510	2658	52
8588	4	3501	67	4925	1	3243	364	3285	2791	2662	35
8607	1	3502	50	4935	228	3248	87	3292	2964	2667	54
8652	1	3505	31	4950	171	3249	141	3297	528	2672	53
8657	1	3507	15	4951	2	3258	38	3299	222	2702	1
8665	987	3519	50	4955	1	3260	32	3300	856	2715	272
8667	579	3534	1	4958	320	3269	64	3301	2951	2718	149
8668	73	3542	25	4960	235	3272	68	3302	703	2721	124
8669	1	3552	59	4961	731	3274	130	3304	372	2760	58
8692	2	3553	9	4962	1073	3279	25	3315	138	2771	13
8694	1	3562	12	4963	1046	3280	52	3321	1	2774	38
8703	567	3567	224	4968	1048	3285	107	3323	134	2775	70
8711	3	3568	41	4987	15	3292	83	3325	755	2783	1
8720	1	3572	89	5017	187	3297	16	3326	49	2787	363
8749	22	3579	34	5019	27	3299	45	3346	339	2802	17
8801	3	3583	156	5022	1	3300	46	3355	703	2812	2
8808	1	3588	65	5025	14	3301	255	3358	202	2823	26
8811	56	3606	1	5037	34	3302	138	3366	55	2826	22
8820	271	3609	6	5041	81	3304	148	3368	372	2840	115
8860	1	3612	4	5042	33	3315	57	3370	242	2842	225
8878	1	3620	1	5046	1	3317	2	3374	415	2850	219
8886	2	3627	39	5049	440	3323	3	3375	31	2865	80
8887	4	3633	28	5050	132	3325	20	3399	87	2867	2
8912	1	3637	49	5053	1	3341	57	3406	23	2874	195
8921	1	3648	3	5065	128	3346	203	3412	186	2886	3
8943	1	3652	72	5092	1	3358	57	3416	16	2890	16
8959	1	3653	2	5108	136	3366	14	3417	10	2896	632
8963	2	3657	54	5109	5	3368	14	3420	66	2900	448
8965	353	3659	91	5114	359	3370	36	3431	267	2901	800
8990	79	3666	27	5115	411	3374	8	3436	1376	2903	165
9044	1	3684	39	5120	261	3406	16	3453	77	2905	776
9045	6	3704	40	5132	2	3412	33	3454	250	2911	934
9051	1	3705	16	5135	4	3417	33	3456	63	2915	1
9054	4	3711	11	5137	11	3420	7	3471	1	2925	99
9065	3	3718	9	5138	7	3436	119	3480	2376	2929	1262
9101	39	3731	1	5143	15	3453	5	3481	2300	2931	74
9130	1	3737	59	5152	4	3454	86	3482	1055	2934	83
9136	1	3738	42	5163	144	3456	45	3484	670	2937	217
9142	44	3743	3	5171	143	3471	103	3486	809	2947	271
9143	56	3744	74	5180	58	3480	36	3489	556	2953	519
9186	439	3745	20	5187	120	3481	42	3496	1144	2958	5
9193	2	3753	47	5192	194	3482	24	3498	34	2961	126
9194	10	3754	21	5196	203	3484	34	3501	530	2973	14
9200	1	3771	15	5198	1	3486	91	3502	242	2983	161
9245	1	3792	1	5212	113	3489	1	3505	45	2987	73
9248	1	3810	1	5217	108	3496	7	3507	85	2991	175
9346	238	3816	156	5235	242	3498	183	3519	21	2992	143
9350	2	3819	95	5242	7	3501	411	3531	121	2997	2
9374	4	3820	41	5256	241	3502	207	3534	3	3000	287
9380	1	3829	25	5265	19	3505	105	3538	1	3002	631
9400	39	3840	11	5301	2	3507	140	3542	345	3009	1656
9431	1	3843	128	5319	99	3519	15	3552	243	3010	1688
9433	1	3861	1	5320	68	3531	8	3553	779	3019	194
9438	18	3863	30	5323	2	3534	12	3562	199	3023	553
9477	226	3864	42	5353	77	3538	32	3567	779	3024	818
9516	1	3867	12	5357	1	3542	1	3568	775	3025	939
9521	1	3875	11	5379	1	3552	50	3572	726	3035	1058
9523	109	3894	9	5404	17	3553	3	3576	29	3036	502
9530	157	3910	55	5416	4	3562	5	3579	369	3044	1197
9533	387	3911	2	5420	403	3567	70	3583	443	3066	142
9539	192	3914	3	5421	173	3568	37	3588	5	3069	250
9544	2	3917	3	5422	569	3572	69	3596	1	3075	712
9545	279	3918	5	5437	15	3576	26	3612	157	3078	780
9559	1	3929	40	5438	1	3579	24	3616	19	3079	2033
9563	2	3930	52	5444	240	3583	254	3627	215	3091	1278
9565	1	3932	11	5445	16	3588	274	3633	137	3097	1367
9566	2	3935	1	5453	18	3603	91	3637	188	3099	584
9574	1	3937	102	5454	21	3606	11	3648	5	3107	5
9581	1	3945	150	5455	13	3612	93	3652	16	3108	29
9623	22	3947	161	5483	9	3616	3	3653	90	3119	185
9641	74	3948	22	5490	152	3620	3	3657	91	3126	71
9653	115	3958	741	5491	1	3627	280	3659	82	3128	221
9659	446	3959	146	5494	249	3631	62	3666	130	3130	265
9662	65	3961	14	5495	378	3632	127	3672	5	3131	529
9667	233	3963	213	5496	214	3633	67	3684	10	3144	719
9690	20	3973	139	5504	3	3637	10	3699	14	3147	1475
9740	366	3981	43	5517	76	3648	9	3703	322	3151	391
9746	13	3983	159	5523	91	3652	99	3704	338	3153	396
9752	1	3984	149	5540	59	3653	16	3705	511	3156	918
9753	1	3986	1675	5542	218	3659	36	3711	304	3163	829
9765	2	3987	784	5545	93	3666	84	3718	17	3171	1774
9779	2	3990	636	5546	113	3670	4	3731	225	3176	63
9814	2	3992	201	5547	101	3672	25	3732	11	3177	23
9816	1	3993	73	5549	2	3684	27	3737	58	3191	24
9826	2	3995	38	5552	2	3704	6	3738	78	3201	611
9839	104	4001	1193	5560	34	3705	6	3741	317	3204	624
9842	204	4002	1477	5572	1922	3711	40	3743	348	3205	808
9848	1	4003	232	5573	1534	3718	8	3744	144	3212	3
9939	2	4022	8	5574	453	3731	3	3745	48	3213	10
9952	1	4024	275	5585	1806	3737	2	3747	8	3214	1
9953	1	4029	55	5589	5	3738	4	3753	306	3229	1599
10007	2	4042	37	5602	1	3743	82	3754	3	3230	3922
10036	25	4050	4	5604	3	3744	4	3765	3	3233	2563
10051	1	4054	8	5619	105	3745	16	3771	197	3235	2128
10144	1	4061	2	5623	229	3747	1	3779	428	3240	1157
10150	1	4063	17	5628	23	3753	43	3788	120	3243	1986
10190	1	4077	95	5643	17	3754	23	3790	112	3248	388
10194	35	4100	143	5645	27	3771	62	3810	191	3249	1370
10198	20	4103	1	5657	1	3779	44	3816	48	3253	19
10207	34	4110	3	5658	104	3790	4	3819	240	3258	1
10249	1	4111	2	5662	3	3792	43	3820	585	3259	42
10265	1	4125	28	5679	104	3804	18	3829	744	3260	135
10271	349	4133	78	5681	107	3810	56	3834	112	3269	141
10274	1	4149	39	5694	225	3816	2	3840	32	3272	1155
10286	180	4152	278	5706	83	3819	75	3843	128	3274	3106
10298	2	4153	94	5716	204	3820	56	3861	31	3279	1109
10304	1	4162	197	5719	263	3829	65	3863	102	3280	1492
10306	32	4171	95	5729	292	3834	19	3864	98	3285	984
10348	1	4177	64	5735	1	3840	30	3867	22	3292	1805
10349	1	4179	67	5766	10	3843	51	3874	72	3297	328
10352	1731	4186	329	5769	77	3861	9	3875	65	3299	786
10354	1652	4191	88	5778	293	3863	1	3881	6	3300	610
10355	295	4193	224	5795	1411	3864	47	3889	46	3301	2400
10364	195	4203	6	5796	2167	3867	4	3894	262	3302	637
10369	1130	4214	30	5798	325	3875	33	3906	161	3304	474
10375	109	4227	37	5823	2	3881	4	3910	4	3315	130
10384	468	4228	149	5838	1	3889	1	3911	3	3317	14
10405	34	4248	1	5856	7	3894	77	3914	32	3321	2
10421	1	4257	7	5866	8	3906	5	3917	63	3323	18
10432	2	4258	18	5885	288	3907	51	3918	274	3325	87
10433	118	4266	13	5896	1	3909	68	3929	772	3326	71
10507	1	4271	116	5921	16	3910	17	3930	103	3341	120
10649	3	4280	19	5927	22	3911	29	3932	6	3346	910
10702	130	4287	50	5935	18	3914	27	3935	5	3355	44
10728	487	4290	211	5936	16	3917	123	3937	347	3358	153
10754	7	4297	39	5946	140	3918	227	3945	743	3366	70
10779	1	4299	1	5972	84	3929	43	3947	69	3368	152
10785	488	4306	224	5981	240	3932	4	3948	86	3370	128
10800	357	4309	346	5985	395	3935	13	3958	5853	3374	49
10801	387	4310	942	5991	3603	3937	96	3959	208	3375	50
10802	3	4311	201	5994	1651	3945	68	3961	1	3391	1
10814	567	4313	149	5995	993	3947	44	3963	1004	3399	41
10849	235	4315	105	6002	232	3948	13	3973	50	3406	16
10852	478	4324	109	6007	1269	3958	155	3981	69	3412	62
10854	156	4346	1	6010	519	3959	29	3983	173	3416	53
10856	34	4347	3	6011	1134	3961	13	3984	318	3417	68
10861	306	4356	37	6014	2	3963	26	3986	7333	3420	99
10869	3	4358	12	6015	743	3973	12	3987	6282	3431	309
10883	1	4368	1	6029	59	3981	13	3990	852	3436	487
10975	1	4380	1	6030	1	3983	30	3992	574	3453	205
10996	119	4389	80	6032	485	3984	37	3993	154	3454	110
11002	3	4391	34	6099	225	3986	109	3995	176	3456	97
11005	1	4395	4	6104	112	3987	92	4001	2959	3471	41
11007	1	4404	40	6110	780	3990	266	4002	11298	3480	581
11043	1	4410	37	6111	2652	3992	95	4003	1054	3481	602
11105	1	4416	177	6112	1119	3993	31	4022	24	3482	202
11107	303	4421	45	6165	150	3995	9	4024	254	3484	324
11117	1	4431	21	6183	246	4001	360	4029	8	3486	553
11126	2	4433	121	6192	548	4002	274	4042	185	3489	200
11141	50	4450	6	6197	241	4003	91	4050	2	3496	308
11153	1	4463	120	6218	442	4022	43	4054	162	3498	317
11163	1	4474	100	6232	1	4024	71	4059	23	3501	659
11169	76	4476	234	6239	42	4029	63	4061	8	3502	540
11182	1	4478	98	6248	7	4042	82	4063	246	3505	144
11186	1	4479	47	6265	6	4050	71	4077	125	3507	279
11199	2	4488	216	6274	101	4054	34	4091	193	3519	136
11255	58	4504	50	6276	234	4059	47	4093	55	3531	82
11257	3	4509	309	6282	15	4061	17	4100	7	3534	57
11263	33	4515	434	6297	15	4063	43	4111	9	3542	66
11269	1	4517	110	6301	154	4077	206	4125	92	3552	285
11333	277	4520	5	6305	28	4091	28	4147	253	3553	479
11343	1	4534	2	6307	48	4093	25	4149	348	3562	127
11346	794	4535	2	6317	19	4100	2	4152	525	3567	351
11348	7	4548	32	6318	20	4103	16	4153	362	3568	205
11388	1	4560	224	6334	2	4125	8	4162	538	3572	522
11392	169	4566	1070	6342	87	4133	20	4171	307	3576	96
11416	17	4576	1139	6344	983	4147	18	4177	50	3579	9
11422	2	4578	684	6362	1	4149	16	4179	494	3583	442
		4583	1809	6395	397	4152	192	4186	2549	3588	461
		4584	1512	6396	194	4153	98	4191	1198	3603	134
		4587	1115	6402	17	4162	116	4193	1231	3606	37
		4591	356	6408	183	4171	1	4203	83	3609	7
		4594	88	6418	9	4177	28	4214	237	3612	168
		4599	169	6426	381	4179	29	4226	2	3616	51
		4605	77	6430	211	4186	135	4227	174	3620	61
		4626	29	6471	60	4191	64	4228	332	3627	255
		4644	81	6474	70	4193	113	4248	310	3631	73
		4647	109	6475	33	4203	10	4257	9	3632	26
		4651	48	6491	3	4214	136	4258	37	3633	313
		4654	161	6503	4	4220	31	4266	101	3637	366
		4661	99	6544	60	4226	15	4269	321	3648	24
		4666	218	6547	5	4227	18	4271	87	3652	223
		4672	62	6551	1	4228	55	4277	52	3653	195
		4679	21	6552	135	4257	56	4280	73	3656	1
		4683	1	6559	70	4258	12	4287	9	3657	4
		4685	1	6575	13	4266	115	4290	938	3659	24
		4694	41	6576	1	4269	12	4297	1	3666	214
		4695	8	6577	3	4271	25	4299	46	3670	12
		4696	3	6580	37	4277	38	4306	2683	3672	38
		4709	1646	6582	525	4280	73	4309	3635	3684	46
		4710	1033	6596	1	4287	40	4310	6226	3685	1
		4720	30	6597	103	4290	101	4311	2766	3699	62
		4723	1356	6598	1	4297	1	4313	161	3703	96
		4725	389	6606	11	4299	1	4315	68	3704	106
		4726	114	6609	1	4306	139	4324	194	3705	276
		4729	67	6616	9	4309	175	4346	68	3711	179
		4731	197	6620	8	4310	411	4347	83	3718	149
		4740	137	6621	536	4311	82	4356	99	3731	37
		4743	164	6642	4	4313	19	4358	9	3732	49
		4751	104	6655	1	4315	87	4368	3	3737	55
		4761	138	6659	1	4324	45	4380	235	3738	69
		4818	8	6662	7	4346	24	4389	612	3743	355
		4823	13	6663	288	4347	7	4391	84	3744	324
		4829	1	6687	191	4356	136	4395	146	3745	146
		4831	4	6701	2	4358	112	4410	369	3747	3
		4836	55	6734	19	4368	3	4419	52	3753	77
		4844	1	6741	272	4389	15	4421	41	3754	21
		4849	63	6750	14	4391	30	4431	874	3764	32
		4850	145	6758	34	4395	24	4433	1714	3771	485
		4853	575	6779	10	4404	21	4434	565	3779	416
		4861	54	6793	2	4410	75	4450	248	3788	221
		4872	9	6803	1	4416	113	4463	251	3790	56
		4881	17	6809	30	4419	2	4467	137	3792	145
		4896	270	6810	301	4421	1	4474	85	3804	40
		4911	78	6817	1	4431	27	4476	192	3810	186
		4920	66	6852	1	4433	66	4478	68	3816	90
		4921	32	6870	2	4434	24	4479	88	3819	98
		4935	19	6888	419	4450	20	4488	1917	3820	309
		4936	4	6903	148	4463	75	4504	445	3829	218
		4944	1	6907	1214	4467	54	4509	639	3834	11
		4951	8	6917	147	4474	77	4515	414	3840	49
		4952	2	6926	2	4476	149	4517	723	3843	238
		4955	37	6927	4	4478	80	4520	138	3861	38
		4958	221	6930	101	4479	52	4534	40	3863	212
		4960	297	6945	153	4488	35	4535	88	3864	146
		4961	163	6948	173	4504	3	4548	181	3867	51
		4962	482	6949	19	4509	68	4560	279	3875	3
		4963	374	6975	394	4515	72	4566	11337	3881	84
		4968	152	6986	43	4517	89	4576	2853	3889	85
		4976	49	7005	10	4520	93	4578	3500	3894	180
		4981	105	7011	40	4534	7	4583	11631	3906	44
		4983	41	7020	32	4548	58	4584	8403	3907	21
		4987	132	7054	8	4560	22	4587	4041	3909	73
		4992	123	7072	203	4566	311	4591	4777	3910	96
		5001	57	7073	204	4576	243	4594	616	3911	81
		5006	16	7074	66	4578	227	4599	1228	3914	62
		5016	18	7075	1	4583	553	4605	19	3917	192
		5017	64	7083	4	4584	371	4616	4	3918	313
		5024	26	7106	3	4587	180	4617	3	3929	210
		5025	14	7116	144	4591	111	4626	112	3930	72
		5041	133	7117	99	4594	31	4644	119	3932	66
		5042	26	7125	200	4599	48	4647	121	3935	78
		5049	97	7133	84	4605	82	4651	113	3937	445
		5050	45	7200	1	4620	21	4654	165	3945	1499
		5053	37	7208	1	4626	44	4661	430	3947	264
		5063	5	7211	158	4644	22	4666	788	3948	147
		5087	122	7212	96	4647	49	4672	513	3958	3600
		5092	38	7223	372	4651	53	4679	490	3959	179
		5099	20	7224	383	4654	41	4683	22	3961	126
		5108	38	7248	7	4661	45	4688	130	3963	453
		5109	209	7255	12	4666	35	4691	4	3973	104
		5110	57	7259	2	4672	68	4694	18	3981	39
		5114	871	7261	1	4679	39	4695	166	3983	264
		5115	900	7290	7	4683	7	4696	9	3984	198
		5120	350	7296	98	4685	4	4702	182	3986	2631
		5132	127	7305	6	4691	6	4709	547	3987	3486
		5135	11	7317	6	4695	13	4710	732	3990	1268
		5137	61	7347	4	4696	2	4720	225	3992	961
		5138	159	7348	8	4702	23	4723	663	3993	491
		5143	56	7350	46	4709	346	4725	956	3995	442
		5152	162	7358	78	4710	251	4726	97	4001	2588
		5157	28	7366	1	4720	118	4729	49	4002	6585
		5163	36	7369	2	4723	362	4731	89	4003	555
		5170	5	7373	310	4725	173	4740	259	4022	97
		5177	4	7374	521	4726	11	4743	28	4024	443
		5180	32	7377	1	4731	53	4749	1	4029	171
		5182	1	7381	255	4740	9	4751	551	4038	45
		5187	14	7385	28	4748	2	4761	61	4042	286
		5192	45	7394	1	4751	102	4790	1	4050	137
		5196	54	7400	1	4761	31	4809	104	4054	115
		5198	4	7401	163	4784	16	4829	626	4059	91
		5208	106	7424	5	4788	1	4831	111	4061	139
		5212	79	7428	9	4790	16	4836	747	4063	226
		5217	119	7429	9	4797	1	4843	37	4077	448
		5220	17	7433	18	4809	1	4844	29	4091	168
		5223	352	7437	73	4818	9	4849	200	4093	121
		5230	300	7447	164	4823	8	4850	633	4100	178
		5235	1114	7448	373	4829	128	4853	842	4103	4
		5242	84	7449	401	4831	44	4861	383	4111	2
		5256	448	7450	406	4836	85	4877	5	4125	82
		5265	77	7462	144	4843	25	4881	8	4133	22
		5275	59	7506	61	4844	44	4883	254	4147	118
		5281	6	7511	19	4849	306	4889	69	4149	106
		5284	2	7515	7	4850	239	4896	722	4152	724
		5299	270	7520	2	4853	870	4911	352	4153	403
		5301	30	7523	65	4861	141	4920	765	4162	321
		5319	75	7559	54	4872	11	4921	1223	4171	79
		5320	83	7572	321	4877	1	4935	65	4177	102
		5323	1	7598	54	4881	7	4936	187	4179	178
		5352	11	7599	3	4883	66	4951	6	4186	2030
		5353	33	7608	11	4889	1	4952	87	4191	585
		5357	60	7614	8	4896	24	4955	362	4193	936
		5379	23	7673	14	4911	30	4958	677	4203	46
		5404	283	7767	1	4920	117	4960	870	4214	488
		5416	10	7773	407	4921	69	4961	929	4220	22
		5420	320	7777	366	4925	33	4962	2078	4226	200
		5421	916	7779	1	4935	41	4963	1133	4227	232
		5422	1888	7781	4	4936	54	4968	1045	4228	429
		5437	67	7783	189	4944	1	4976	130	4248	25
		5438	56	7784	1	4947	1	4981	1	4257	114
		5439	64	7790	28	4952	1	4983	5	4258	132
		5444	204	7808	249	4955	240	4987	304	4266	133
		5445	173	7812	42	4958	393	4992	81	4269	91
		5453	89	7822	311	4960	426	5001	678	4271	101
		5454	145	7826	7	4961	391	5006	29	4277	128
		5455	33	7829	25	4962	624	5016	393	4280	111
		5490	106	7871	133	4963	594	5017	197	4287	113
		5491	68	7886	316	4968	366	5022	425	4290	277
		5494	75	7930	125	4976	78	5024	152	4297	81
		5495	290	7940	15	4981	14	5025	22	4299	46
		5496	102	7946	225	4983	3	5037	155	4306	1452
		5504	209	7947	361	4987	48	5041	1736	4309	1681
		5505	187	7952	414	4992	28	5042	221	4310	3800
		5514	74	7962	110	5001	12	5046	153	4311	1211
		5523	9	7966	5	5006	5	5049	1066	4313	127
		5536	19	7972	4	5016	42	5050	648	4315	46
		5540	22	8037	1	5017	4	5053	83	4324	95
		5542	127	8046	11	5019	10	5063	120	4346	96
		5544	35	8079	100	5022	27	5065	26	4347	191
		5545	27	8090	1	5024	107	5074	78	4354	25
		5546	142	8092	6	5025	2	5087	323	4356	93
		5547	10	8111	645	5037	1	5092	457	4358	71
		5549	15	8123	1	5041	99	5096	105	4368	13
		5552	29	8146	1	5042	82	5099	357	4380	94
		5560	172	8159	1	5046	84	5100	470	4389	614
		5572	64	8165	167	5049	114	5108	984	4391	92
		5573	209	8168	203	5050	218	5109	1440	4395	123
		5574	127	8173	2	5053	18	5110	1086	4404	5
		5585	194	8186	33	5065	4	5114	1991	4410	457
		5589	122	8193	1	5074	1	5115	2769	4416	199
		5590	33	8237	15	5087	6	5120	479	4419	76
		5602	2	8269	9	5092	9	5132	414	4421	115
		5604	40	8278	4	5100	20	5135	73	4431	408
		5619	3	8302	1	5108	59	5137	219	4433	533
		5623	75	8330	94	5109	67	5138	70	4434	234
		5643	30	8351	164	5110	25	5143	165	4450	278
		5645	34	8355	114	5114	89	5152	7	4455	73
		5657	42	8368	62	5115	184	5157	2	4463	204
		5658	12	8389	3	5120	46	5159	9	4467	240
		5662	104	8426	104	5132	47	5163	18	4474	259
		5665	162	8437	1	5135	2	5170	2	4476	199
		5679	34	8438	127	5137	6	5171	11	4478	525
		5681	36	8448	345	5138	42	5172	818	4479	383
		5682	7	8463	209	5152	30	5177	162	4488	796
		5685	189	8464	45	5157	95	5180	197	4504	282
		5688	10	8476	13	5163	68	5182	505	4509	776
		5694	28	8485	117	5171	1	5187	487	4515	779
		5706	134	8500	5	5172	56	5192	638	4517	1076
		5716	34	8508	278	5180	2	5196	50	4520	245
		5719	98	8523	1	5182	7	5198	13	4534	29
		5725	15	8555	16	5187	56	5208	90	4535	88
		5729	10	8564	79	5192	28	5212	153	4548	67
		5735	25	8565	1	5196	22	5217	158	4560	63
		5737	61	8569	6	5198	90	5220	200	4566	3986
		5745	66	8582	424	5208	9	5223	306	4576	2671
		5769	32	8583	135	5212	10	5230	45	4578	2099
		5778	52	8588	234	5217	63	5235	6433	4583	7297
		5783	2	8592	1	5220	3	5242	850	4584	6165
		5795	1109	8604	24	5223	33	5256	4318	4587	2799
		5796	1842	8626	13	5230	58	5265	1696	4591	2689
		5798	302	8645	9	5235	211	5275	384	4594	268
		5814	168	8646	180	5242	19	5277	29	4599	1122
		5861	1	8652	260	5256	162	5281	106	4605	100
		5871	149	8657	49	5265	31	5284	3	4616	153
		5874	1	8662	3	5275	32	5299	235	4617	21
		5882	36	8665	95	5277	26	5301	249	4620	9
		5883	42	8668	432	5281	4	5307	162	4626	22
		5885	104	8669	3	5284	3	5319	21	4644	151
		5896	105	8675	215	5299	48	5320	87	4647	265
		5898	146	8692	108	5301	32	5353	44	4651	202
		5904	59	8694	3	5319	90	5357	136	4654	384
		5921	41	8695	15	5320	119	5379	80	4661	335
		5925	2	8703	16	5348	35	5404	933	4666	297
		5927	224	8711	326	5352	7	5416	160	4672	474
		5935	147	8719	2	5353	2	5420	2212	4679	156
		5936	268	8720	11	5357	105	5421	6346	4683	63
		5946	99	8734	65	5379	28	5422	9968	4685	48
		5954	10	8745	1	5404	40	5433	5	4688	39
		5972	16	8749	357	5416	11	5437	365	4691	66
		5981	106	8750	316	5420	54	5438	552	4694	28
		5984	25	8759	76	5421	236	5439	709	4695	78
		5985	24	8761	4	5422	231	5444	1195	4696	25
		5991	4750	8790	15	5437	31	5445	742	4702	2
		5994	2015	8794	12	5438	34	5453	693	4709	1836
		5995	1887	8801	177	5439	55	5454	2906	4710	1033
		6002	1128	8806	68	5444	79	5455	525	4720	338
		6007	1808	8808	11	5445	87	5469	71	4723	1432
		6010	209	8811	125	5453	17	5473	49	4725	1392
		6011	1501	8814	38	5454	2	5478	157	4726	324
		6014	1	8820	191	5455	12	5490	519	4729	28
		6015	92	8828	2	5469	3	5491	657	4731	282
		6029	32	8832	2	5473	4	5494	2098	4740	379
		6030	22	8842	35	5478	2	5495	2268	4743	91
		6032	64	8843	47	5490	146	5496	818	4748	81
		6053	13	8844	59	5491	32	5504	1320	4749	35
		6064	5	8849	42	5494	40	5505	571	4751	492
		6071	63	8850	48	5495	122	5514	14	4761	309
		6094	50	8860	7	5496	78	5517	13	4784	3
		6099	66	8862	9	5504	37	5523	10	4790	26
		6104	33	8873	2	5505	74	5536	20	4809	188
		6110	172	8877	234	5514	30	5540	289	4818	86
		6111	627	8878	146	5517	23	5542	1301	4823	19
		6112	554	8886	89	5523	35	5544	337	4829	607
		6123	7	8887	109	5536	11	5545	437	4831	187
		6132	5	8912	236	5540	40	5546	540	4836	226
		6135	21	8931	60	5542	112	5547	161	4843	14
		6158	56	8933	70	5544	67	5549	94	4844	38
		6165	50	8943	1	5545	22	5552	110	4849	282
		6174	130	8959	1	5546	39	5560	1190	4850	709
		6183	277	8963	154	5547	20	5572	1639	4853	1721
		6192	276	8965	222	5549	26	5573	1781	4861	540
		6197	158	8976	5	5560	1	5574	1279	4872	122
		6204	13	8990	1	5572	627	5585	846	4877	87
		6207	15	9011	42	5573	200	5589	162	4881	56
		6213	89	9044	38	5574	304	5590	2	4883	229
		6218	17	9045	9	5585	589	5602	297	4889	180
		6221	73	9051	135	5589	46	5604	71	4896	277
		6222	81	9054	9	5590	4	5619	168	4911	311
		6232	87	9058	1	5602	37	5623	1032	4920	320
		6236	21	9101	134	5604	9	5628	290	4921	572
		6239	8	9103	354	5609	9	5643	321	4925	42
		6248	5	9107	3	5619	14	5645	94	4935	190
		6250	26	9124	100	5623	15	5657	275	4936	67
		6251	50	9130	1	5628	18	5658	173	4944	48
		6262	157	9131	1	5643	9	5662	214	4950	41
		6265	45	9136	23	5645	36	5665	440	4951	42
		6274	87	9141	37	5657	51	5679	1463	4952	39
		6276	94	9142	161	5658	22	5681	103	4955	262
		6282	162	9143	45	5662	23	5682	5	4958	790
		6289	15	9146	18	5665	78	5685	795	4960	1306
		6297	7	9182	49	5679	168	5694	1346	4961	904
		6301	117	9186	901	5681	49	5706	1314	4962	1717
		6305	26	9188	540	5682	7	5716	189	4963	1201
		6307	15	9193	573	5685	135	5719	21	4968	993
		6317	7	9194	481	5694	37	5729	112	4976	66
		6337	67	9200	1	5706	41	5735	125	4981	126
		6341	3	9214	34	5716	36	5737	138	4983	104
		6342	70	9227	8	5719	2	5745	572	4987	274
		6344	62	9248	65	5729	25	5766	14	4992	179
		6345	20	9266	4	5735	32	5769	578	5001	275
		6349	50	9302	2	5737	38	5778	108	5006	129
		6362	34	9304	1	5745	105	5783	35	5016	166
		6363	16	9317	5	5754	19	5795	4673	5017	163
		6366	121	9321	5	5766	14	5796	9009	5019	66
		6367	5	9334	5	5769	62	5798	1087	5022	90
		6372	93	9336	72	5778	8	5814	992	5024	193
		6387	5	9346	79	5783	1	5831	2	5025	52
		6395	89	9350	2	5795	355	5861	14	5037	96
		6396	142	9374	369	5796	938	5882	183	5041	296
		6402	7	9386	2	5798	54	5883	99	5042	507
		6408	8	9400	4	5814	57	5885	550	5046	321
		6418	85	9406	15	5823	20	5898	61	5049	459
		6426	140	9433	234	5831	35	5904	107	5050	516
		6430	142	9438	74	5838	1	5921	114	5053	61
		6471	80	9443	1	5861	3	5925	2	5063	48
		6474	454	9450	8	5866	15	5927	9	5065	2
		6475	188	9477	75	5871	24	5935	1079	5072	32
		6491	172	9485	146	5882	64	5936	664	5074	59
		6492	90	9503	4	5883	37	5946	1242	5087	445
		6503	1	9504	9	5885	137	5954	2	5092	335
		6509	70	9516	8	5896	3	5961	27	5096	69
		6516	13	9521	76	5898	41	5972	28	5099	199
		6528	52	9523	1	5904	49	5981	120	5100	248
		6531	10	9530	108	5921	67	5984	45	5108	287
		6540	26	9533	106	5925	154	5985	435	5109	390
		6544	96	9539	19	5927	43	5991	48690	5110	224
		6547	2	9544	1	5935	44	5994	24986	5114	1197
		6551	2	9545	164	5936	55	5995	16938	5115	1427
		6552	42	9554	2	5946	75	6002	7835	5120	369
		6559	1	9559	84	5954	2	6007	26888	5132	120
		6564	59	9563	177	5961	8	6010	865	5135	51
		6572	1	9565	96	5972	72	6011	12011	5137	135
		6573	2	9566	36	5981	230	6014	1370	5138	210
		6575	1	9571	43	5984	28	6015	1070	5143	3
		6576	34	9574	2	5985	52	6029	168	5152	98
		6577	28	9577	241	5991	2330	6030	129	5157	169
		6580	324	9584	8	5994	840	6032	541	5163	197
		6582	754	9604	4	5995	770	6050	3	5170	216
		6584	137	9616	1	6002	291	6053	41	5171	18
		6596	94	9622	128	6007	819	6067	135	5172	122
		6597	4	9623	145	6010	50	6071	174	5177	29
		6598	78	9641	4	6011	656	6099	432	5180	179
		6606	17	9653	9	6014	44	6110	903	5182	153
		6609	204	9659	219	6015	85	6111	2082	5187	154
		6614	24	9662	147	6029	19	6112	1707	5192	50
		6616	23	9664	70	6030	8	6123	77	5196	151
		6620	97	9667	210	6032	45	6135	184	5198	180
		6621	108	9690	77	6045	19	6158	12	5208	641
		6642	65	9693	228	6050	12	6165	859	5212	101
		6654	22	9707	3	6053	10	6174	89	5217	375
		6659	43	9715	4	6064	38	6183	490	5220	159
		6662	243	9716	8	6067	1	6192	1079	5223	447
		6663	36	9718	1	6094	72	6197	151	5230	249
		6683	65	9742	117	6099	9	6204	142	5235	3005
		6686	1	9751	1	6104	1	6206	389	5242	339
		6687	28	9752	1	6110	842	6207	204	5256	2379
		6691	1	9762	12	6111	1357	6213	337	5265	683
		6693	49	9773	32	6112	969	6218	394	5275	452
		6700	1	9776	98	6123	7	6221	159	5277	47
		6702	4	9779	445	6132	17	6222	336	5281	115
		6705	1	9782	307	6135	26	6230	533	5284	68
		6720	1	9787	164	6158	12	6232	143	5299	155
		6730	369	9811	121	6165	60	6236	57	5301	228
		6734	128	9814	55	6174	32	6239	36	5307	39
		6738	25	9816	1	6183	337	6248	3	5319	198
		6741	309	9824	1	6192	253	6250	49	5320	161
		6746	1	9825	2	6197	229	6260	1	5323	22
		6747	65	9826	2	6204	11	6262	1	5344	15
		6750	33	9828	1	6206	20	6265	386	5348	113
		6758	53	9831	3	6207	20	6274	166	5352	8
		6761	1	9832	4	6213	10	6276	213	5353	18
		6763	10	9833	2	6218	219	6282	624	5357	200
		6773	13	9839	102	6221	57	6289	52	5379	34
		6781	9	9842	123	6222	100	6297	168	5404	346
		6786	12	9848	5	6230	41	6301	147	5416	142
		6793	66	9884	2	6232	129	6305	130	5420	838
		6803	11	9896	3	6239	74	6307	60	5421	2293
		6809	54	9904	82	6248	16	6309	1	5422	3449
		6810	68	9923	1	6265	145	6317	10	5433	21
		6817	125	9952	149	6274	118	6334	464	5437	256
		6822	1	9953	321	6276	358	6337	83	5438	280
		6845	1	9992	336	6282	37	6341	98	5439	510
		6847	3	9993	13	6289	1	6342	606	5444	814
		6852	2	9997	2	6297	70	6344	1018	5445	485
		6853	3	9998	12	6301	184	6349	325	5453	445
		6863	44	10014	4	6305	39	6362	142	5454	1777
		6864	65	10018	7	6307	119	6363	239	5455	266
		6870	1	10036	47	6309	23	6367	43	5469	11
		6876	2	10108	1	6317	15	6395	1054	5473	143
		6888	187	10120	2	6318	2	6396	890	5477	1
		6891	2	10132	20	6334	69	6402	12	5478	105
		6903	158	10144	61	6337	68	6408	577	5490	304
		6907	1138	10175	255	6341	19	6418	136	5491	213
		6911	98	10186	42	6342	35	6426	158	5494	893
		6917	235	10190	5	6344	289	6430	89	5495	1120
		6919	207	10198	2	6345	19	6471	28	5496	428
		6926	3	10207	118	6349	57	6474	371	5504	475
		6927	8	10225	29	6362	27	6475	247	5505	467
		6930	13	10231	134	6363	1	6491	351	5514	102
		6945	39	10271	179	6366	32	6492	103	5517	47
		6948	81	10272	8	6367	28	6509	139	5523	62
		6960	49	10276	170	6372	2	6516	11	5536	37
		6975	46	10286	44	6381	1	6528	60	5540	263
		6986	80	10298	94	6395	493	6531	403	5542	1034
		6992	19	10302	5	6396	367	6540	51	5544	289
		6995	89	10306	188	6402	16	6544	219	5545	187
		6999	15	10310	19	6408	104	6549	196	5546	295
		7005	49	10328	75	6418	109	6551	64	5547	243
		7011	185	10348	542	6420	1	6552	65	5549	97
		7020	30	10349	239	6426	37	6559	165	5552	5
		7021	6	10352	486	6430	120	6564	45	5560	374
		7027	7	10354	1271	6465	20	6572	13	5572	688
		7032	1	10355	1	6471	57	6573	12	5573	764
		7064	3	10369	179	6474	166	6575	58	5574	1112
		7071	1	10375	4	6475	169	6576	271	5585	894
		7073	16	10384	182	6491	58	6577	1146	5589	54
		7074	159	10397	44	6492	10	6580	5238	5590	8
		7075	110	10405	255	6502	5	6582	6209	5602	175
		7083	1	10425	283	6503	10	6584	324	5604	171
		7104	1	10432	184	6507	22	6596	2493	5619	89
		7106	3	10433	51	6516	19	6597	2480	5623	371
		7117	1	10447	2	6527	4	6598	422	5628	18
		7125	15	10490	2	6531	8	6606	70	5643	115
		7127	62	10497	9	6540	12	6609	139	5645	129
		7146	1	10507	1	6544	29	6614	170	5657	138
		7153	1	10557	36	6547	8	6616	265	5658	110
		7188	4	10579	28	6551	30	6620	429	5662	326
		7192	35	10635	6	6552	5	6621	290	5665	494
		7200	26	10637	4	6559	40	6639	11	5679	590
		7208	316	10642	6	6564	1	6640	163	5681	181
		7211	803	10649	11	6572	3	6642	371	5682	163
		7212	621	10662	1	6573	2	6654	372	5685	511
		7223	868	10664	3	6575	6	6655	413	5688	7
		7224	892	10673	1	6577	2	6659	426	5694	367
		7236	52	10685	191	6580	119	6662	2494	5700	30
		7242	41	10694	1	6582	292	6663	1084	5706	858
		7248	1	10698	44	6584	72	6686	174	5708	2
		7253	98	10700	36	6596	18	6687	487	5716	7
		7255	55	10706	105	6597	48	6691	170	5719	101
		7259	11	10726	387	6598	11	6693	101	5725	27
		7261	119	10728	28	6606	30	6694	121	5729	47
		7266	78	10736	92	6609	13	6701	1	5735	127
		7282	146	10737	46	6614	42	6726	5	5737	88
		7284	4	10757	14	6616	95	6730	571	5745	348
		7290	69	10758	5	6620	179	6734	349	5754	73
		7296	21	10767	167	6621	136	6738	1245	5766	12
		7305	72	10783	228	6639	10	6741	2072	5769	466
		7317	96	10785	142	6654	1	6746	63	5778	181
		7318	262	10792	1	6655	36	6747	140	5783	43
		7326	36	10795	1	6659	103	6750	584	5795	1756
		7327	184	10800	363	6662	151	6758	741	5796	3811
		7334	15	10801	61	6663	45	6761	1	5798	226
		7335	23	10802	131	6683	77	6762	1	5814	1205
		7347	87	10814	177	6686	52	6771	12	5823	28
		7348	49	10849	233	6687	86	6773	140	5831	38
		7350	68	10852	17	6693	8	6779	22	5856	1
		7356	7	10854	17	6694	5	6781	3	5861	38
		7358	53	10856	85	6700	5	6786	61	5866	61
		7366	41	10861	24	6701	7	6793	56	5871	7
		7373	2	10867	2	6702	18	6803	1968	5874	1
		7374	27	10869	20	6720	9	6804	137	5882	278
		7381	14	10878	6	6730	302	6809	1381	5883	283
		7385	104	10883	129	6734	14	6810	504	5885	479
		7394	2	10933	225	6738	62	6817	809	5896	55
		7400	54	10934	2	6741	76	6819	192	5898	270
		7401	20	10936	14	6746	9	6822	217	5904	222
		7403	36	10959	2	6747	2	6827	21	5912	45
		7411	45	10962	235	6750	9	6837	1	5921	199
		7413	23	10973	1	6758	96	6840	1	5925	64
		7414	23	10975	4	6771	4	6847	134	5927	79
		7428	3	10980	144	6773	21	6850	1	5935	246
		7429	1	10993	1	6779	27	6861	19	5936	241
		7433	4	10995	7	6781	8	6862	7	5946	1003
		7437	8	11035	1	6786	22	6863	183	5951	2
		7447	183	11037	194	6793	28	6864	5	5954	66
		7448	148	11043	1	6803	13	6876	1	5961	50
		7449	426	11052	13	6804	29	6888	1917	5972	52
		7450	297	11072	5	6809	20	6891	139	5981	251
		7462	248	11096	128	6810	65	6903	316	5984	194
		7506	9	11105	1	6817	23	6907	4544	5985	486
		7511	213	11112	10	6819	2	6911	767	5991	27098
		7515	58	11115	3	6822	31	6917	456	5994	17832
		7523	2	11117	323	6836	1	6919	138	5995	13485
		7531	122	11125	1	6845	1	6926	158	6002	4398
		7532	46	11126	2	6846	1	6927	344	6007	18307
		7547	23	11132	2	6847	25	6930	126	6010	1029
		7556	2	11139	1	6849	3	6945	175	6011	4904
		7559	11	11141	156	6850	13	6948	1628	6014	427
		7572	482	11144	1	6852	12	6949	1480	6015	911
		7583	69	11147	2	6853	1	6957	283	6029	250
		7598	147	11153	1	6859	15	6975	720	6030	166
		7599	123	11159	1	6870	2	6986	396	6032	266
		7602	28	11169	65	6876	4	6992	45	6045	21
		7605	64	11182	410	6888	105	6995	148	6050	21
		7608	105	11186	1	6891	1	6999	49	6053	76
		7614	39	11192	21	6903	51	7005	179	6064	89
		7754	13	11199	27	6907	386	7011	267	6067	118
		7756	31	11204	1	6911	19	7017	66	6071	1
		7773	153	11255	290	6917	26	7020	391	6085	72
		7777	63	11257	49	6919	69	7021	437	6087	24
		7779	9	11263	140	6926	9	7029	111	6094	124
		7781	647	11267	29	6927	101	7032	1	6099	327
		7783	37	11269	191	6930	90	7056	91	6104	24
		7784	5	11298	180	6945	37	7064	12	6110	1090
		7790	51	11305	144	6948	66	7072	189	6111	1468
		7808	37	11306	90	6949	37	7073	1968	6112	1542
		7812	26	11333	169	6957	20	7074	1687	6123	111
		7816	394	11343	3	6972	27	7075	1263	6132	56
		7822	196	11346	188	6975	236	7083	66	6135	143
		7826	21	11348	268	6986	24	7106	162	6158	122
		7841	103	11349	271	6995	1	7116	4	6165	316
		7844	5	11367	3	6999	22	7117	1	6174	219
		7868	53	11378	114	7005	34	7125	1	6183	479
		7871	148	11379	148	7011	32	7127	135	6192	790
		7886	343	11383	43	7017	16	7128	4	6197	223
		7895	46	11388	588	7020	205	7134	76	6204	176
		7899	1	11389	1260	7021	123	7138	97	6206	190
		7900	2	11392	1075	7027	45	7146	175	6207	294
		7901	1	11393	324	7029	6	7153	20	6213	281
		7918	2	11409	50	7032	32	7188	12	6218	447
		7920	3	11410	73	7039	1	7200	71	6221	146
		7925	30	11411	40	7051	1	7201	43	6222	219
		7926	2	11412	95	7052	1	7208	1073	6230	81
		7930	12	11413	21	7054	1	7211	1798	6232	249
		7940	80	11415	82	7064	2	7212	3045	6236	86
		7946	80	11416	154	7065	1	7223	4235	6239	52
		7947	21	11417	253	7071	13	7224	4720	6248	135
		7952	171	11420	124	7073	92	7236	60	6250	71
		7957	1	11421	167	7074	135	7242	147	6251	58
		7962	33	11422	63	7075	60	7248	145	6260	104
		7966	54			7097	2	7253	94	6262	83
		7972	23			7102	1	7255	23	6265	199
		7999	1			7105	1	7259	282	6274	147
		8001	4			7106	45	7261	326	6276	391
		8005	28			7116	4	7266	389	6282	183
		8019	1			7117	4	7274	42	6289	59
		8021	123			7125	23	7282	215	6297	93
		8022	52			7127	1	7284	1	6301	304
		8026	11			7133	1	7287	3	6305	210
		8037	144			7134	1	7296	26	6307	264
		8041	131			7138	42	7304	2	6309	29
		8042	54			7146	4	7305	132	6317	65
		8046	1			7188	101	7317	384	6318	28
		8048	86			7192	79	7318	357	6334	379
		8079	3			7200	124	7325	240	6337	144
		8093	67			7201	39	7326	19	6341	97
		8111	166			7208	78	7327	936	6342	333
		8118	109			7211	146	7334	525	6344	1207
		8120	2			7212	227	7335	179	6345	121
		8126	72			7223	162	7345	53	6349	119
		8146	47			7224	144	7347	433	6362	364
		8159	144			7236	78	7348	358	6363	496
		8165	409			7242	2	7350	42	6366	116
		8168	93			7248	15	7356	51	6367	6
		8173	45			7253	3	7358	36	6372	149
		8184	88			7255	26	7369	42	6387	33
		8186	27			7259	14	7373	45	6395	1000
		8189	86			7261	14	7374	129	6396	955
		8193	2			7266	24	7377	1	6402	43
		8198	382			7274	7	7381	193	6408	392
		8237	28			7282	38	7382	10	6418	217
		8238	3			7284	25	7385	451	6420	7
		8241	49			7290	7	7394	432	6426	62
		8270	1			7296	37	7395	1	6430	377
		8278	26			7304	22	7397	6	6474	1207
		8290	2			7305	45	7400	5	6475	1058
		8292	8			7317	117	7401	3	6491	845
		8299	82			7318	2	7403	17	6492	107
		8305	9			7325	2	7411	120	6502	71
		8330	2			7327	121	7413	100	6503	113
		8336	33			7334	8	7414	531	6507	2
		8346	51			7335	6	7416	246	6509	55
		8351	11			7345	1	7428	18	6516	37
		8355	46			7347	50	7429	10	6527	86
		8365	13			7348	39	7433	9	6528	70
		8368	46			7350	132	7437	125	6531	75
		8375	92			7356	48	7447	1854	6540	67
		8378	36			7358	137	7448	3929	6544	92
		8379	170			7366	14	7449	2761	6547	6
		8390	60			7369	15	7450	4454	6551	53
		8395	57			7373	44	7462	542	6552	41
		8426	2			7374	76	7506	233	6559	89
		8428	31			7377	24	7511	749	6564	112
		8437	1			7381	60	7515	246	6572	7
		8438	118			7382	3	7531	263	6573	59
		8444	1			7385	4	7532	115	6575	127
		8446	18			7394	25	7547	13	6576	25
		8448	16			7397	1	7556	109	6577	387
		8464	22			7400	31	7559	336	6580	2109
		8468	14			7403	23	7572	1223	6582	4536
		8473	10			7411	128	7583	716	6584	405
		8476	21			7413	56	7598	591	6596	1269
		8485	178			7414	3	7599	280	6597	1786
		8500	24			7416	66	7602	72	6598	384
		8503	19			7424	15	7608	51	6606	52
		8505	3			7428	48	7614	79	6609	205
		8508	94			7429	31	7754	122	6614	183
		8516	60			7433	40	7766	78	6616	282
		8522	131			7437	78	7767	316	6620	494
		8523	7			7447	298	7773	2772	6621	466
		8531	2			7448	319	7777	368	6639	125
		8544	110			7449	225	7779	313	6640	18
		8555	282			7450	465	7781	7322	6642	73
		8558	21			7462	37	7783	385	6654	113
		8564	114			7488	27	7784	176	6655	211
		8565	150			7506	37	7790	100	6659	254
		8569	59			7511	88	7808	377	6662	465
		8572	37			7515	82	7812	86	6663	347
		8582	296			7520	18	7816	768	6683	32
		8583	263			7531	81	7822	808	6686	181
		8588	159			7532	81	7826	94	6687	302
		8598	56			7547	50	7829	106	6691	15
		8604	162			7556	24	7841	84	6693	89
		8607	76			7559	67	7844	6	6694	96
		8611	1			7568	10	7851	2	6700	30
		8621	28			7572	311	7868	419	6701	42
		8645	1			7577	1	7871	326	6702	31
		8646	35			7583	41	7886	2066	6720	49
		8652	733			7598	37	7895	389	6726	55
		8662	148			7599	1	7899	55	6730	1449
		8665	648			7605	21	7900	21	6734	393
		8667	441			7608	22	7901	21	6738	496
		8668	147			7614	30	7909	84	6741	1022
		8669	149			7673	6	7918	7	6746	15
		8675	55			7754	48	7926	1	6747	123
		8683	39			7760	13	7930	97	6750	97
		8692	51			7773	102	7932	185	6758	700
		8694	45			7777	89	7940	490	6761	23
		8695	26			7779	105	7946	2491	6763	22
		8696	100			7781	181	7947	2202	6771	53
		8699	36			7783	15	7952	5749	6773	83
		8703	577			7784	2	7957	40	6779	32
		8711	72			7790	36	7962	3812	6781	56
		8718	65			7808	54	7966	446	6786	96
		8719	64			7812	16	7972	43	6793	244
		8720	58			7816	166	7980	42	6803	573
		8723	30			7822	105	7999	19	6804	91
		8726	1			7826	7	8001	157	6809	644
		8734	75			7829	46	8005	51	6810	171
		8745	2			7841	66	8021	531	6817	285
		8749	488			7851	5	8022	604	6819	148
		8750	442			7859	35	8026	431	6822	136
		8753	108			7868	14	8037	6	6836	1
		8759	112			7871	99	8041	526	6838	1
		8761	96			7886	78	8042	343	6844	1
		8765	40			7895	2	8046	138	6845	3
		8790	235			7900	20	8048	40	6847	40
		8801	423			7901	4	8079	128	6848	1
		8806	156			7909	26	8090	72	6849	9
		8808	70			7918	7	8093	96	6850	16
		8811	157			7920	2	8111	4515	6852	27
		8820	16			7926	19	8114	187	6853	9
		8843	15			7930	87	8118	243	6859	10
		8844	5			7932	4	8120	159	6861	28
		8849	1			7940	14	8123	2	6862	3
		8850	16			7946	45	8126	165	6863	83
		8860	121			7947	93	8146	27	6864	46
		8862	319			7952	206	8159	2573	6870	14
		8873	286			7962	20	8161	1	6876	35
		8877	7			7966	57	8165	4536	6888	868
		8878	37			7972	14	8168	903	6891	205
		8886	127			7999	25	8173	1467	6903	358
		8887	19			8001	19	8184	94	6907	3169
		8889	52			8005	11	8186	446	6911	255
		8921	61			8021	29	8189	59	6917	405
		8927	43			8022	13	8193	26	6919	391
		8931	18			8026	8	8198	662	6926	153
		8933	86			8041	5	8224	67	6927	504
		8943	3			8042	51	8237	28	6930	248
		8959	150			8046	49	8241	2	6945	168
		8960	18			8048	13	8248	78	6948	707
		8963	242			8079	48	8252	115	6949	396
		8965	508			8090	1	8256	200	6957	59
		8974	51			8092	1	8262	2	6960	169
		8982	1			8094	1	8265	1	6962	14
		8984	19			8111	446	8269	123	6972	40
		8990	49			8114	11	8270	2	6975	748
		8996	68			8118	49	8279	119	6986	91
		9011	7			8120	17	8292	38	6992	91
		9016	9			8126	30	8298	149	6995	257
		9028	44			8146	12	8299	10	6999	123
		9030	60			8159	45	8302	4	7005	109
		9044	19			8165	136	8330	1120	7011	189
		9045	168			8168	9	8336	235	7017	68
		9051	114			8173	33	8346	285	7020	653
		9054	68			8186	50	8351	22	7021	354
		9057	106			8189	29	8355	163	7027	43
		9058	137			8193	1	8365	4	7032	102
		9065	24			8198	64	8368	1	7039	5
		9071	3			8212	2	8375	20	7049	4
		9079	1			8224	1	8379	33	7051	2
		9103	16			8234	4	8389	65	7054	4
		9107	58			8237	2	8390	72	7056	4
		9117	56			8241	1	8395	265	7064	22
		9124	357			8248	2	8448	93	7065	9
		9130	93			8252	2	8454	107	7068	4
		9131	35			8255	4	8463	48	7071	16
		9136	88			8256	16	8464	127	7072	140
		9141	40			8262	26	8468	126	7073	621
		9142	373			8265	3	8473	132	7074	538
		9143	295			8269	1	8476	336	7075	801
		9146	214			8270	28	8485	1	7083	1
		9182	63			8275	2	8500	261	7097	8
		9186	64			8278	20	8508	48	7102	1
		9188	171			8290	8	8516	24	7104	43
		9193	152			8292	17	8522	235	7105	15
		9194	93			8294	12	8523	243	7106	72
		9200	43			8298	8	8531	293	7116	52
		9209	30			8299	45	8544	47	7117	66
		9221	4			8302	14	8555	1566	7125	32
		9245	50			8330	75	8558	106	7127	14
		9248	27			8336	8	8564	399	7128	92
		9266	11			8346	9	8565	538	7133	12
		9279	22			8365	30	8569	338	7134	77
		9288	3			8368	41	8570	51	7138	105
		9291	1			8378	41	8572	93	7146	108
		9299	17			8379	53	8582	1571	7153	56
		9302	9			8389	34	8583	1038	7188	116
		9303	3			8390	13	8588	1782	7192	65
		9304	1			8395	18	8598	5	7200	153
		9307	1			8426	18	8604	27	7201	94
		9321	12			8428	10	8607	38	7208	846
		9346	19			8437	2	8621	1	7211	927
		9350	33			8438	33	8645	63	7212	1597
		9362	16			8448	208	8652	5893	7223	2296
		9374	890			8463	26	8657	332	7224	2632
		9380	382			8464	16	8662	1886	7236	317
		9386	8			8468	14	8665	3094	7242	353
		9395	137			8473	38	8667	3795	7248	319
		9400	377			8476	64	8668	4345	7253	306
		9425	1			8485	49	8669	660	7255	151
		9431	464			8500	26	8675	147	7259	88
		9432	157			8505	2	8683	9	7261	142
		9433	274			8508	37	8692	763	7266	154
		9436	2			8516	11	8694	677	7274	25
		9438	44			8522	62	8695	452	7282	416
		9443	85			8523	26	8696	92	7284	131
		9469	95			8531	26	8699	6	7287	47
		9477	100			8536	2	8703	1258	7290	21
		9482	1			8544	70	8711	447	7296	68
		9485	1			8555	107	8718	59	7304	94
		9490	85			8558	26	8719	291	7305	407
		9493	54			8565	68	8720	59	7317	363
		9496	47			8569	13	8723	430	7318	697
		9498	89			8570	48	8726	122	7325	17
		9503	53			8572	47	8734	563	7326	44
		9504	12			8582	135	8745	106	7327	653
		9505	58			8583	216	8749	4003	7334	166
		9516	61			8588	62	8750	1661	7335	139
		9521	42			8598	2	8753	287	7345	25
		9523	86			8604	218	8759	456	7347	533
		9530	35			8607	70	8761	369	7348	256
		9533	128			8611	12	8765	223	7350	446
		9539	71			8621	39	8786	73	7356	126
		9544	163			8645	7	8790	1025	7358	289
		9545	124			8646	4	8801	2968	7366	65
		9557	1			8652	677	8806	322	7369	31
		9559	82			8657	2	8808	94	7373	44
		9563	136			8662	164	8811	116	7374	245
		9565	62			8665	178	8814	35	7377	38
		9571	88			8667	193	8820	516	7381	95
		9574	3			8668	84	8828	182	7382	27
		9577	200			8669	105	8832	1	7385	670
		9581	169			8675	39	8842	17	7394	46
		9587	14			8683	16	8843	21	7397	9
		9588	74			8692	105	8844	7	7400	54
		9604	112			8694	109	8849	33	7401	41
		9607	5			8695	64	8850	3	7403	97
		9615	27			8696	17	8860	152	7411	167
		9621	60			8699	1	8862	392	7413	189
		9622	102			8703	184	8873	301	7414	294
		9636	7			8711	220	8877	20	7416	287
		9641	225			8718	49	8878	173	7424	20
		9642	50			8719	30	8886	81	7428	195
		9646	30			8720	8	8887	361	7429	111
		9653	35			8723	84	8889	232	7433	68
		9659	613			8726	2	8912	336	7437	126
		9662	40			8734	150	8921	120	7447	1942
		9664	20			8745	3	8931	234	7448	2249
		9667	319			8749	414	8933	179	7449	2928
		9690	34			8750	261	8943	1106	7450	3494
		9693	135			8753	18	8959	503	7462	287
		9695	108			8759	152	8960	425	7485	1
		9705	42			8761	175	8963	1537	7488	32
		9707	65			8765	41	8965	2760	7489	2
		9712	70			8786	14	8974	100	7506	211
		9715	143			8790	74	8976	214	7511	1283
		9716	244			8794	1	8982	110	7515	480
		9718	48			8801	60	8984	65	7520	97
		9736	22			8806	89	8990	810	7523	16
		9737	9			8808	118	8996	529	7531	260
		9739	6			8811	190	9011	37	7532	494
		9740	3			8814	33	9016	62	7547	233
		9742	30			8820	192	9022	57	7556	69
		9745	3			8828	24	9028	11	7559	229
		9746	6			8832	88	9030	3	7568	81
		9751	12			8842	27	9044	143	7572	1497
		9753	51			8843	36	9045	3213	7577	28
		9762	16			8844	29	9051	53	7583	463
		9764	39			8849	21	9054	719	7598	247
		9765	39			8850	6	9057	803	7599	490
		9773	39			8860	44	9058	250	7602	131
		9776	31			8862	47	9065	1	7605	51
		9779	140			8873	78	9071	78	7608	185
		9782	78			8877	9	9079	112	7614	313
		9794	1			8878	17	9101	36	7754	136
		9803	183			8886	159	9103	202	7756	10
		9806	9			8887	130	9107	35	7760	60
		9808	2			8889	120	9117	6	7766	10
		9810	2			8912	36	9124	628	7767	8
		9811	4			8921	70	9130	5	7773	1568
		9816	168			8927	12	9131	241	7777	266
		9828	10			8931	35	9136	88	7779	354
		9829	35			8933	2	9141	29	7781	2830
		9830	36			8943	55	9142	920	7783	240
		9831	2			8959	243	9143	686	7784	76
		9832	1			8960	50	9146	182	7790	412
		9833	1			8963	39	9168	1	7808	155
		9839	537			8965	317	9182	214	7812	125
		9842	165			8974	139	9186	317	7816	835
		9848	202			8976	31	9188	341	7822	977
		9884	3			8982	4	9193	568	7826	110
		9896	1			8990	12	9194	609	7829	22
		9899	3			8996	85	9199	4	7841	200
		9904	12			9011	31	9200	827	7844	214
		9910	3			9016	51	9209	109	7851	51
		9912	129			9022	81	9214	14	7859	20
		9923	12			9028	33	9221	72	7868	167
		9939	3			9030	21	9245	92	7871	338
		9951	28			9044	38	9248	200	7886	1065
		9952	95			9045	63	9272	202	7895	252
		9953	232			9051	60	9278	16	7899	85
		9959	3			9054	3	9279	2	7900	33
		9966	2			9057	22	9288	1	7901	51
		9992	49			9058	47	9291	6	7909	217
		9993	25			9065	45	9299	2	7918	24
		9996	68			9071	1	9301	86	7920	19
		9997	24			9083	1	9302	24	7925	45
		10003	1			9094	24	9303	150	7926	32
		10014	5			9103	152	9304	2	7930	136
		10018	1			9107	22	9307	3	7932	121
		10028	3			9117	33	9317	8	7940	208
		10031	11			9124	75	9321	93	7946	1318
		10036	66			9130	46	9334	7	7947	667
		10042	2			9131	55	9346	340	7952	2687
		10051	29			9136	112	9350	283	7957	61
		10063	16			9141	123	9362	146	7962	1054
		10069	7			9142	222	9374	5724	7966	218
		10072	1			9143	166	9380	801	7972	281
		10077	3			9146	142	9395	220	7999	71
		10089	1			9182	21	9400	929	8001	69
		10093	51			9186	247	9431	760	8005	57
		10106	1			9188	236	9432	237	8019	1
		10126	2			9193	289	9433	318	8021	174
		10130	31			9194	350	9436	4	8022	148
		10132	1			9199	32	9438	531	8026	138
		10144	11			9200	16	9443	181	8037	179
		10146	3			9209	9	9450	31	8041	164
		10147	2			9214	15	9469	335	8042	65
		10150	8			9221	27	9477	735	8046	201
		10155	65			9222	1	9485	274	8048	30
		10159	68			9227	28	9490	2	8079	140
		10175	57			9245	12	9496	124	8090	41
		10186	2			9248	47	9498	145	8092	5
		10190	86			9266	18	9504	86	8093	9
		10194	43			9272	28	9505	50	8094	23
		10198	119			9279	46	9516	578	8111	1304
		10205	9			9291	4	9521	558	8114	61
		10207	82			9299	11	9523	1217	8118	231
		10218	19			9301	104	9530	1097	8120	72
		10225	1			9302	76	9533	1825	8123	70
		10230	107			9303	35	9539	1247	8126	233
		10231	9			9304	23	9544	734	8146	113
		10242	120			9307	7	9545	2242	8159	647
		10249	14			9317	61	9548	102	8161	15
		10253	20			9321	9	9553	69	8165	1742
		10265	1			9336	6	9554	126	8168	317
		10271	119			9346	57	9557	197	8173	532
		10272	120			9350	21	9559	2230	8184	236
		10274	257			9362	31	9563	1019	8186	788
		10276	2			9374	211	9565	2106	8189	409
		10286	68			9380	77	9566	1755	8193	281
		10296	35			9386	9	9571	228	8198	1538
		10298	86			9395	52	9574	1210	8224	3
		10304	269			9400	162	9577	1303	8234	9
		10305	51			9406	26	9581	261	8237	77
		10306	369			9431	187	9584	16	8238	54
		10310	47			9432	116	9587	19	8246	48
		10323	3			9433	65	9588	106	8248	2
		10334	5			9438	62	9600	13	8250	2
		10341	58			9443	63	9604	1	8252	11
		10344	30			9450	40	9607	1	8255	6
		10348	77			9469	23	9608	77	8256	111
		10349	186			9477	53	9616	1	8262	10
		10352	685			9482	19	9621	30	8265	13
		10354	1052			9485	24	9622	305	8270	96
		10355	336			9490	22	9623	761	8275	8
		10364	36			9493	47	9636	24	8278	93
		10366	14			9498	65	9641	126	8279	25
		10369	417			9503	3	9642	474	8290	6
		10375	97			9505	41	9646	250	8292	27
		10384	1212			9516	21	9653	439	8294	35
		10385	50			9521	2	9659	3402	8298	89
		10400	5			9523	11	9662	98	8299	11
		10403	2			9530	6	9664	257	8302	1
		10405	80			9533	67	9667	1642	8330	268
		10420	29			9539	39	9690	474	8336	77
		10425	95			9544	12	9693	288	8339	1
		10432	653			9545	85	9695	46	8346	167
		10433	745			9548	9	9705	15	8351	34
		10441	92			9553	13	9707	23	8355	136
		10447	150			9554	12	9712	260	8365	66
		10449	70			9557	31	9715	310	8368	37
		10465	2			9559	15	9716	490	8375	6
		10466	53			9563	3	9736	103	8378	249
		10475	12			9565	82	9737	57	8379	374
		10490	5			9566	39	9739	166	8389	93
		10505	8			9571	58	9740	132	8390	157
		10507	244			9574	55	9742	129	8395	464
		10523	42			9577	74	9745	172	8426	73
		10529	54			9587	1	9746	429	8428	84
		10539	101			9588	32	9751	590	8437	69
		10559	3			9600	11	9752	606	8438	176
		10591	34			9604	13	9753	600	8444	5
		10593	46			9607	2	9762	85	8446	66
		10623	3			9615	1	9765	85	8448	410
		10637	17			9616	16	9769	25	8454	24
		10638	17			9621	12	9773	63	8463	110
		10642	4			9622	9	9776	56	8464	145
		10649	305			9636	6	9779	185	8468	42
		10662	41			9641	18	9782	65	8473	61
		10664	262			9642	48	9789	194	8476	269
		10673	29			9646	44	9794	36	8485	140
		10678	74			9653	40	9803	419	8500	144
		10685	10			9659	243	9808	42	8503	20
		10694	38			9662	74	9810	208	8505	34
		10698	18			9664	36	9811	167	8508	243
		10702	3			9667	147	9814	384	8516	145
		10716	2			9690	57	9816	60	8522	358
		10726	1			9693	21	9824	38	8523	225
		10727	5			9695	1	9825	548	8531	49
		10728	128			9705	22	9826	81	8536	13
		10736	86			9707	35	9828	38	8544	217
		10737	5			9715	27	9829	40	8555	880
		10739	13			9716	3	9830	6	8558	98
		10754	280			9718	18	9831	132	8564	149
		10757	32			9736	1	9832	165	8565	298
		10758	56			9737	2	9833	19	8569	321
		10767	29			9739	3	9836	1	8570	97
		10768	67			9740	2	9839	640	8572	139
		10775	1			9742	12	9842	241	8582	1855
		10779	315			9745	1	9848	340	8583	758
		10783	44			9746	18	9877	10	8588	793
		10785	153			9751	45	9884	21	8592	19
		10792	5			9752	75	9896	3	8598	9
		10795	9			9762	24	9899	1	8604	132
		10800	394			9764	2	9904	5	8607	164
		10801	1166			9765	27	9905	132	8611	67
		10802	1218			9773	104	9912	231	8621	199
		10811	10			9776	23	9923	192	8626	75
		10813	41			9779	365	9939	14	8645	125
		10814	474			9782	185	9947	89	8646	175
		10820	84			9787	221	9951	14	8652	5183
		10825	31			9790	17	9952	178	8657	154
		10849	257			9794	3	9953	66	8662	2027
		10852	695			9803	47	9959	18	8665	2809
		10854	377			9808	43	9966	99	8667	2295
		10856	359			9811	11	9968	51	8668	1946
		10861	150			9814	33	9992	173	8669	1073
		10867	171			9816	58	9993	2	8675	137
		10869	162			9824	26	9996	18	8683	50
		10878	162			9825	2	9997	95	8692	810
		10881	3			9826	9	9998	199	8694	487
		10883	102			9828	54	10014	3	8695	324
		10917	7			9829	56	10018	153	8696	295
		10928	33			9830	16	10028	13	8699	80
		10934	38			9831	31	10031	34	8703	1536
		10956	1			9832	39	10036	88	8711	499
		10957	57			9833	18	10042	8	8718	262
		10975	63			9836	10	10046	30	8719	683
		10983	38			9839	131	10051	18	8720	350
		10995	19			9842	119	10063	76	8723	410
		10996	110			9848	60	10069	1	8726	5
		11005	84			9876	5	10106	12	8734	314
		11007	99			9877	55	10108	1	8745	64
		11035	62			9884	43	10130	50	8749	2633
		11037	43			9887	10	10132	1	8750	1727
		11043	144			9899	3	10144	92	8753	120
		11052	37			9904	16	10146	183	8759	1064
		11062	7			9905	3	10147	90	8761	580
		11063	23			9910	22	10150	83	8765	353
		11072	80			9912	244	10151	78	8786	78
		11089	25			9937	25	10175	1	8790	810
		11092	2			9939	1	10186	558	8794	1
		11096	25			9947	119	10190	306	8801	2122
		11105	68			9951	63	10194	306	8806	362
		11107	31			9952	17	10198	898	8808	354
		11112	10			9953	57	10205	300	8811	243
		11125	30			9959	24	10207	545	8814	31
		11126	33			9966	10	10215	101	8820	455
		11132	2			9969	3	10218	1	8828	102
		11139	39			9992	95	10227	57	8832	246
		11141	228			9993	89	10230	66	8842	70
		11147	1			9996	97	10231	129	8843	61
		11150	129			9997	140	10242	191	8844	52
		11153	4			9998	61	10249	113	8849	71
		11154	40			10003	16	10253	159	8850	36
		11156	67			10007	5	10265	26	8860	392
		11159	11			10012	34	10271	170	8862	461
		11163	65			10014	1	10272	438	8873	527
		11164	47			10018	1	10274	280	8877	90
		11168	11			10028	11	10276	165	8878	232
		11169	63			10031	43	10286	276	8886	300
		11182	1			10036	24	10296	63	8887	316
		11186	75			10042	45	10298	269	8889	256
		11187	119			10051	19	10302	345	8912	181
		11192	5			10054	10	10304	226	8921	413
		11199	147			10063	30	10305	275	8927	11
		11204	185			10069	3	10306	707	8931	249
		11205	57			10072	2	10310	125	8933	377
		11208	1			10077	5	10323	3	8943	414
		11237	24			10089	8	10341	6	8959	1068
		11243	5			10093	5	10344	60	8960	574
		11255	60			10099	6	10348	712	8963	1096
		11257	133			10107	29	10349	1482	8965	2456
		11263	16			10108	59	10352	8811	8974	288
		11269	159			10118	15	10354	9518	8976	70
		11271	52			10120	6	10355	1283	8982	119
		11275	1			10127	12	10364	1991	8984	107
		11276	5			10130	2	10366	174	8990	158
		11278	9			10132	22	10369	2751	8996	469
		11298	18			10144	46	10375	358	9011	27
		11305	1			10146	36	10384	1924	9016	225
		11306	107			10147	15	10385	293	9022	190
		11323	197			10150	3	10397	150	9028	131
		11333	1766			10159	29	10400	2	9030	133
		11343	145			10175	38	10403	71	9044	346
		11346	2786			10186	14	10405	284	9045	1950
		11348	1949			10190	71	10418	318	9051	190
		11349	312			10194	84	10420	5	9054	185
		11356	47			10198	116	10421	369	9057	836
		11357	2			10205	26	10425	804	9058	342
		11360	33			10207	42	10432	816	9065	27
		11367	18			10215	45	10433	1921	9071	64
		11370	1			10218	1	10441	64	9079	7
		11378	140			10225	3	10447	576	9083	16
		11388	37			10227	1	10449	223	9086	18
		11389	102			10230	42	10465	65	9094	16
		11392	370			10231	47	10466	112	9101	32
		11393	2			10242	175	10475	561	9103	131
		11401	15			10249	80	10497	22	9107	22
		11409	11			10265	41	10507	55	9117	38
		11410	3			10271	90	10523	22	9124	582
		11411	24			10272	76	10539	85	9130	40
		11412	32			10274	21	10557	4	9131	81
		11413	9			10276	40	10578	63	9136	117
		11415	28			10286	81	10579	84	9141	187
		11416	24			10296	2	10586	1	9142	1566
		11417	69			10298	19	10591	38	9143	1115
		11418	26			10302	37	10593	10	9146	444
		11420	32			10304	4	10623	57	9168	7
		11421	40			10305	17	10632	1	9182	107
		11422	5			10306	62	10638	1	9186	441
		11423	3			10323	54	10642	11	9188	431
		11439	1			10328	9	10649	420	9193	581
						10341	19	10662	159	9194	467
						10344	59	10664	8	9199	26
						10348	39	10673	327	9200	436
						10349	35	10685	27	9209	177
						10352	318	10698	1	9214	94
						10354	598	10700	1	9221	134
						10355	163	10702	2	9222	52
						10364	9	10710	72	9227	58
						10369	198	10711	21	9245	48
						10375	88	10716	194	9248	138
						10384	301	10726	69	9266	45
						10400	1	10727	121	9272	28
						10403	22	10728	3	9278	87
						10405	52	10736	124	9279	193
						10418	3	10737	370	9288	24
						10421	6	10739	3	9291	1
						10425	101	10754	474	9299	17
						10432	142	10757	153	9301	53
						10433	116	10758	70	9302	107
						10441	47	10767	98	9303	75
						10447	30	10768	135	9304	105
						10449	29	10775	4	9307	22
						10465	1	10779	543	9317	5
						10466	40	10785	142	9321	10
						10475	5	10792	9	9334	14
						10490	24	10795	6	9336	9
						10497	31	10800	2054	9346	172
						10505	18	10801	2890	9350	206
						10507	68	10802	1942	9362	200
						10539	29	10811	29	9374	2866
						10540	24	10813	412	9380	842
						10557	14	10814	847	9386	14
						10559	21	10820	424	9395	165
						10578	20	10825	7	9400	832
						10579	70	10849	1708	9406	40
						10591	45	10852	2546	9425	14
						10593	63	10854	2497	9431	458
						10598	1	10856	1191	9432	270
						10619	6	10861	406	9433	419
						10623	16	10867	665	9436	5
						10638	1	10869	249	9438	524
						10642	23	10874	3	9443	106
						10649	32	10878	143	9450	120
						10662	18	10881	238	9469	235
						10664	49	10883	22	9477	277
						10678	9	10917	6	9482	57
						10685	50	10928	1	9485	180
						10694	18	10934	49	9490	76
						10698	19	10956	82	9493	338
						10700	70	10960	405	9496	101
						10702	62	10961	163	9498	377
						10706	32	10962	130	9503	57
						10710	11	10967	15	9504	72
						10711	9	10969	37	9505	76
						10712	3	10973	325	9516	162
						10716	15	10975	63	9521	253
						10726	24	10980	3	9523	773
						10727	25	10993	154	9530	484
						10728	131	10995	362	9533	788
						10736	105	10996	716	9539	554
						10737	33	11005	265	9544	479
						10739	5	11007	737	9545	462
						10754	31	11035	95	9548	96
						10757	26	11037	102	9553	42
						10758	60	11043	181	9554	69
						10767	1	11052	6	9557	194
						10779	67	11057	2	9559	685
						10783	46	11060	87	9563	242
						10785	191	11062	85	9565	460
						10792	1	11063	122	9566	187
						10795	1	11064	147	9571	184
						10800	264	11072	350	9574	595
						10801	262	11087	54	9577	846
						10802	175	11089	35	9581	194
						10811	34	11092	57	9584	24
						10813	77	11096	161	9587	120
						10814	41	11105	265	9588	73
						10849	147	11107	3	9600	26
						10852	103	11112	41	9604	19
						10854	145	11115	52	9607	23
						10856	73	11117	232	9608	56
						10861	78	11125	701	9616	46
						10867	46	11126	510	9618	11
						10869	41	11132	122	9621	57
						10874	3	11139	321	9622	288
						10878	65	11141	1438	9623	209
						10881	28	11144	22	9636	17
						10883	18	11147	2	9641	127
						10904	1	11153	678	9642	280
						10917	2	11154	256	9646	161
						10922	33	11156	93	9653	384
						10927	7	11159	93	9659	1552
						10928	55	11163	617	9662	200
						10933	1	11164	225	9664	153
						10934	55	11168	267	9667	598
						10936	27	11169	923	9690	248
						10957	2	11182	164	9693	85
						10959	2	11186	304	9695	123
						10960	6	11187	380	9705	82
						10961	11	11192	211	9707	152
						10962	3	11199	1391	9712	157
						10967	6	11204	935	9715	155
						10973	1	11205	239	9716	219
						10975	16	11208	104	9718	94
						10980	5	11243	12	9736	89
						10983	3	11250	84	9737	16
						10995	156	11255	417	9739	7
						10996	17	11257	173	9740	81
						11005	77	11263	111	9742	205
						11007	71	11267	6	9745	57
						11027	2	11269	38	9746	144
						11030	29	11271	4	9751	515
						11035	2	11278	178	9752	414
						11037	203	11305	1	9753	237
						11043	229	11306	225	9762	35
						11052	13	11323	173	9764	8
						11060	4	11333	1340	9765	38
						11062	2	11343	142	9769	111
						11064	9	11346	3701	9773	57
						11072	11	11348	1041	9776	29
						11074	1	11349	7	9779	257
						11087	31	11357	6	9782	209
						11089	39	11378	99	9787	248
						11092	30	11379	162	9794	2
						11096	41	11383	302	9803	514
						11105	17	11388	589	9806	15
						11107	3	11389	568	9808	40
						11112	1	11392	1278	9810	31
						11115	5	11393	66	9811	228
						11117	23	11409	42	9814	53
						11125	48	11411	9	9816	272
						11126	19	11412	93	9824	43
						11132	58	11413	13	9825	103
						11139	77	11415	16	9826	97
						11141	186	11416	50	9828	176
						11144	1	11417	41	9829	106
						11147	41	11418	77	9830	165
						11150	11	11420	15	9831	191
						11153	2	11421	180	9832	122
						11154	34	11422	56	9833	52
						11156	21	11423	137	9836	3
						11159	62			9839	491
						11163	17			9842	719
						11164	35			9848	257
						11168	71			9867	41
						11169	88			9868	7
						11174	25			9876	31
						11182	90			9877	25
						11186	43			9884	11
						11187	111			9887	25
						11192	47			9896	7
						11199	120			9899	1
						11204	59			9904	26
						11208	6			9905	18
						11210	1			9910	126
						11222	1			9912	683
						11238	1			9918	15
						11243	16			9923	81
						11255	148			9924	150
						11257	229			9937	52
						11263	118			9939	104
						11267	14			9947	146
						11269	53			9951	104
						11271	85			9952	68
						11275	4			9953	307
						11276	8			9959	90
						11278	55			9965	4
						11298	1			9966	68
						11305	27			9968	1
						11306	61			9980	25
						11314	10			9992	137
						11317	3			9993	206
						11333	289			9996	140
						11343	156			9997	139
						11346	481			9998	111
						11348	285			10003	29
						11349	53			10007	18
						11356	46			10012	8
						11357	31			10014	56
						11360	11			10018	143
						11361	2			10028	70
						11367	2			10031	213
						11370	10			10036	112
						11371	1			10042	48
						11378	124			10046	19
						11379	162			10051	82
						11383	101			10054	13
						11388	425			10063	30
						11389	453			10069	2
						11392	390			10072	2
						11393	104			10077	21
						11404	3			10089	18
						11405	1			10093	20
						11409	46			10099	16
						11410	51			10107	15
						11411	84			10108	41
						11412	103			10118	2
						11413	43			10120	40
						11415	57			10126	26
						11416	155			10127	70
						11417	173			10130	89
						11418	141			10132	85
						11420	124			10144	118
						11421	119			10146	171
						11422	39			10147	76
						11423	24			10150	8
						11428	1			10151	12
						11432	7			10153	32
										10155	2
										10159	23
										10175	58
										10186	115
										10190	250
										10194	260
										10198	524
										10205	72
										10207	434
										10215	198
										10218	98
										10225	20
										10227	100
										10230	114
										10231	272
										10242	345
										10249	255
										10253	10
										10265	121
										10271	443
										10272	313
										10274	563
										10276	61
										10286	122
										10296	95
										10298	266
										10302	208
										10304	142
										10305	155
										10306	1098
										10310	18
										10323	47
										10328	71
										10334	73
										10341	44
										10344	43
										10348	200
										10349	407
										10352	2641
										10354	3154
										10355	645
										10364	495
										10366	151
										10369	1068
										10375	220
										10384	1468
										10385	333
										10397	142
										10400	23
										10403	51
										10405	33
										10418	44
										10420	33
										10421	286
										10425	348
										10432	913
										10433	1835
										10441	115
										10447	304
										10449	157
										10465	53
										10466	160
										10475	117
										10490	18
										10497	18
										10505	22
										10507	89
										10523	20
										10529	29
										10539	127
[truncated: 198 more rows]
