# Supplementary material for: Multiple capsid protein binding sites mediate selective packaging of the alphavirus genomic RNA
Source: Nat Commun. 2020 Sep 17;11:4693. doi: 10.1038/s41467-020-18447-z (PMC7499256; doi:10.1038/s41467-020-18447-z)
Supplement: Supplementary file 6 — Supplementary Data 3 [file 41467_2020_18447_MOESM6_ESM.xlsx]

## Sheet: SFV 17 site mutant
start	end	length	Site Rank	WT Sequence	Mutant Sequence
5988	6016	29	1	ACATGGTTGACGGGTCGGATAGTTGCTTG	ATATGGTAGATGGAAGCGACTCATGTCTC
4563	4592	30	2	ACATGAGGACGGCTGTGGAGTTGCTCAATG	ATATGCGTACTGCAGTCGAACTCTTAAACG
2130	2157	28	3	AGGAAGCGTCGGGTTTGGTGTTGGTGGG	AAGAGGCAAGCGGACTAGTACTAGTAGG
3983	4004	22	4	TTCTTGCTGTTCTCCAACTTTG	TTTCTACTATTTAGCAATTTCG
11329	11350	22	5	AAACTCGGGGCAACTCATATTG	N/A
3218	3250	33	6	GAGGACAGAGCTTACTCTCCAGTGGTGGCCTTG	GAAGATCGCGCATATAGCCCCGTAGTAGCACTA
5794	5813	20	7	ATTGTACACGGGAGCGGACG	GCTATATACAGGCGCAGATG
601	623	23	8	AACGGCGTATTGGATTGGGTTTG	GACAGCATACTGGATAGGATTCG
10348	10387	40	9	TTCATATTCGGGCCGCTGTCATCGGCCTGGACCCCGTTCG	N/A
5406	5424	19	10	CCCCAAGGACTGCGTTTAG	CACCCCGAACAGCATTCCG
1328	1348	21	11	TCACTTACTTGCTGCTGCTTG	AGCTTAACATGTTGTTGTCTA
4706	4727	22	12	AAATTCAACCAGGCTGCTATTG	AAGTTTAATCAAGCAGCAATAG
2207	2230	24	13	ATCAGGCCGTCGGCACCATATAAG	ATACGACCAAGCGCCCCCTACAAA
3270	3310	41	14	ACTATGGAGTTGACCTGGACAGTGGCCTGTTTTCTGCCCCG	ATTACGGCGTAGATCTAGATTCAGGACTATTCAGCGCACCA
7204	7232	29	15	CAAGTGGTTCCGGACAGGCTTGGGGGCCG	TAAATGGTTTAGAACCGGACTAGGAGCAG
10778	10821	44	16	CTACCTGTACGCACTCCTCGGATTTCGGCGGCGTCTTGACACTG	N/A
8650	8670	21	17	AATGCCGTCCGGTCATCTTTG	N/A
995	1028	34	18	TACGCCGTGACGTATCACGCGGAGGGATTCCTAG	TATGCAGTAACATACCATGCAGAAGGCTTTCTCG
1653	1673	21	19	TCGTCGACGTCGACGTTGAAG	TAGTAGATGTAGATGTAGAGG
6879	6918	40	20	CAAGCAGGGTACTGGAGCAGAGACTCACTGACTCCGCCTG	CCTCACGAGTCCTAGAACAACGCCTAACAGATAGCGCATG
2892	2926	35	21	AAAATCCCTTGTATGCCCCTGCGTCGGAGCACGTG	AGAACCCACTATACGCACCAGCCTCCGAACATGTC
Gray sequences overlap with sgRNA and were thus not mutated
Bold nucleotides represent potential UGG and UUG motifs.
Mutated nucleotides are red.

## Sheet: SFV PS mutant
SFV	Sequence
PS WT	ACCACAGGACAGACCAAGCCCAAGCCAGGAGACATCGTGTTAACATGCTTCCGAGGCTGGGTAAAGCAGCTGCAGTTGGACTACCGTGGACACGAAGTCATGACAGCAGCAGCATCTCAGGGCCTCACCCGCAAAGGGGTATACGCCGTAAGGCAGAAGGTGAATGAAAATCCCTTGTATGCCCCTGCGTCGGAGCACGTGAATGTACTGCTGACGCGCACTGAGGATAGGCTGGTGTGGAAAACGCTGGCCGGCGATCCCTGGAT
PS Mutant	ACAACCGGCCAAACAAAACCAAAACCCGGCGATATAGTACTCACCTGTTTTAGAGGATGGGTCAAACAACTACAACTAGATTATAGAGGCCATGAGGTAATGACCGCCGCCGCCAGTCAAGGACTAACAAGAAAGGGAGTCTATGCAGTCCGACAAAAAGTAAACGAGAACCCACTATACGCACCAGCCTCCGAACATGTCAACGTCCTACTAACAAGAACAGAAGACAGACTAGTATGGAAGACACTAGCAGGAGACCCATGGAT
Bold nucleotides represent potential UGG and UUG motifs.
Mutated nucleotides are red.

## Sheet: CHIKV PS mutant
CHIKV	Sequence
PS WT	ACTACAGGCTCAACGAAACCTGACCCTGGAGACCTCGTGTTAACGTGCTTCAGAGGGTGGGTTAAACAACTGCAAATTGACTATCGTGGACACGAGGTCATGACAGCAGCCGCATCCCAAGGGTTAACTAGAAAAGGAGTTTACGCAGTTAGGCAAAAAGTTAACGAAAACCCACTCTATGCATCAACATCAGAGCACGTCAACGTACTCCTAACGCGTACGGAAGGTAAACTGGTATGGAAGACACTCTCTGGTGACCCGTGGAT
PS mutant	ACAACCGGATCAACAAAGCCAGATCCAGGCGATCTAGTACTAACATGTTTTCGAGGATGGGTAAAGCAGCTACAGATAGATTACCGAGGCCATGAAGTAATGACCGCCGCAGCCTCACAGGGACTAACACGAAAGGGCGTATATGCCGTAAGACAGAAGGTAAATGAGAATCCCCTATACGCCTCCACCTCCGAACATGTAAATGTCCTACTCACACGAACAGAGGGAAAGCTAGTCTGGAAAACCCTATCAGGAGATCCATGGAT
Mutated nucleotides are red.
