# Supplementary material for: Multiple capsid protein binding sites mediate selective packaging of the alphavirus genomic RNA
Source: Nat Commun. 2020 Sep 17;11:4693. doi: 10.1038/s41467-020-18447-z (PMC7499256; doi:10.1038/s41467-020-18447-z)
Supplement: Supplementary file 7 — Source Data [file 41467_2020_18447_MOESM7_ESM.xlsx]

## Sheet: Figure 1c
		PFU:E2 signal	WT		mAVI
		Vero cells	1.1121	1.134	1.0673	1.0694
		Vero BirA cell line	1.138	1.0884	1.2305	1.0704

## Sheet: Figure 2a, b, c
	Please refer to Supplementary Data files for Source Data for Figures 2a, b, and c
	Datasets deposited within NCBI GEO accession: GSE156313

## Sheet: Figure 3a
	Replicate A	gRNA-specific	sgRNA-overlap		Chi-square	two-sided
	Expected	1376289	760805		df, 1
	Observed	1652490	484604		p value	<0.0001
	Replicate B	gRNA-specific	sgRNA-overlap		Chi-square	two-sided
	Expected	3200703	1769333		df, 1
	Observed	3641320	1328716		p value	<0.0001

## Sheet: Figure 4a
	Time post-infection (h)	WT		Full PS mutant
	3	0	0	0	0
	5	2833.33	1166.67	4000	816.67
	6	283333	83333.3	183333	68333.3
	8	1650000	1100000	1.38333e+06	783333
	10	8000000	4000000	4.66667e+06	3.83333e+06

## Sheet: Figure 4b
	Time post-infection (h)	CHIKV WT		CHIKV Full PS mutant
	3	0	0	0	0
	6	100	83.3333	133.333	100
	9	19583.3	18250	14833.3	6583.33
	11.5	61666.7	91666.7	43333.3	39166.7
	24	6000000	3000000	6.33333e+06	6.16667e+06

## Sheet: Figure 4c
	Time post-infection (h)	WT		17-site mutant		Quintuple mutant		Double mutant
	3	0	0	0	0	0	0	0	0
	5	2666.67	3500	50	33.33	316.67	483.33	416.67	1050
	6	45000	93333.3	8333.33	13333.3	20000	71666.7	38333.3	93333.3
	8	783333	966667	200000	483333	283333	733333	350000	600000
	10	3.33333e+06	2500000	616667	1500000	2.16667e+06	2500000	1000000	3500000

## Sheet: Figure 4e
		Time post-infection (h)	WT gRNA			17-site mutant gRNA			WT [gRNA+sgRNA]			17-site mutant [gRNA+sgRNA]					t-test
		3	10.935	5.225	3.25	1.475	0.1	6.58	12.5	2.69	10.635	8.01	6.29	9.74			WT vs 17-site mutant, gRNA
		5	1210	550.735	504.87	405.32	162.185	568.49	1006.09	933.66	429.015	935.285	581.147	1862			two-tailed
		7	2786.5	944.765	1587	1212.5	731.945	1738	5473.5	3082	3868.5	1810.5	1323.61	5116			df, 4	3 hpi	5 hpi	7 hpi
																	p-value	0.2837	0.2161	0.4239
																	t-test
																	WT vs 17-site mutant, [gRNA+sgRNA]
																	two-tailed
																	df, 4	3 hpi	5 hpi	7 hpi
																	p-value	0.8602	0.4706	0.3715

## Sheet: Figure 4f
		Time post-infection (h)	WT gRNA			17-site mutant gRNA			WT [gRNA+sgRNA]			17-site mutant [gRNA+sgRNA]					t-test
		5	56.365	58.58	42.255	5.53	5.185	2.955	27.815	15.55	8.525	11.61	5.665	1.685			WT vs 17-site mutant, gRNA
		7	5016.5	5319.5	4775.5	3264.5	3726.5	7707	1428	2174	580.275	474.855	693.505	870.13			two-tailed
																	df, 4	5 hpi	7 hpi
																	p-value	0.0008	0.9273
																	t-test
																	WT vs 17-site mutant, [gRNA+sgRNA]
																	two-tailed
																	df, 4	5 hpi	7 hpi
																	p-value	0.158	0.2064

## Sheet: Figure 4g
		Time post-infection (h)	WT			17-site mutant					t-test
		5	5500	1666.67	2333.33	500	266.67	183.33			WT vs. 17-site mutant
											two-tailed, ratio paired
											df, 2
											p-value	0.0091

## Sheet: Figure 4h
		WT			17-site mutant				t-test
	[gRNA+sgRNA]:gRNA	0.4935	0.2654	0.2018	2.0995	1.0926	0.5702		two-tailed, ratio paired
									df, 2
									p-value	0.01

[truncated: 12 more sheets: Figure 5c and d, Figure 5e, Figure 6a, Figure 6c, Figure 6d, Supplementary Figure 1a, Supplementary Figure 1e, Supplementary Figure 1f, Supplementary Figure 2b, Supplementary Figure 2c, Supplementary Figure 5a, Supplementary Figure 5b]
